# Supplementary material for: Prevalence of consumption of mechanically separated meat, consumer profile, nutrient intake and food choices among manufacturing workers in Northeastern Brazil
Source: Sci Rep. 2024 Jun 10;14:13289. doi: 10.1038/s41598-024-64247-6 (PMC11164858; doi:10.1038/s41598-024-64247-6)
Supplement: Supplementary file 1 — Supplementary Information. [file 41598_2024_64247_MOESM1_ESM.xlsx]

## Sheet: Planilha1
SURVEY PARAMETERS										DEMOGRAPHIC DATA												DAILY CONSUMPTION OF MACRONUTRIENTS											DAILY CONSUMPTION OF MICRONUTRIENTS
Subject ID	Company	Nutrition assistance program	Sector	Company size	Sampling stratum	Sampling weight worker	Finite population correction worker	Sampling weight company	Finite population correction company	Age	Sex	Marital status	No. Of Children	Education	Income (minimum wages)	In-house formation	Weight	Height	Body Mass Index	Diagnosis	Waist circumference	Kilocalories	Carbs (Kcal)	Protein (Kcal)	Lipids (Kcal)	Saturated fat (Kcal)	Monunsaturated fat (Kcal)	Polyunsaturated fat (Kcal)	Omega-6 fatty acids (Kcal)	Omega-3 fat acids (Kcal)	Trans fatty acids (Kcal)	Fiber (g)	Calcium (mg)	Copper (mg)	Iron (mg)	Magnesium (mg)	Manganese (mg)	Phosphorus (mg)	Potassium (mg)	Selenium (mg)	Sodium (mg)	Zinc (mg)	Vitamin A (mcg)	Vitamin C (mg)	Vitamin D (mg)	Vitamin E (mg)	Cobalamin (mg)	Niacin (mg)	Pyridoxine (mg)
202	2	1	textile	medium	17	5.81013	459	2.66667	8	44	female	Married	1	High school	1	0	67.7	1.57	27.4656	Sobrepeso	89.35	921.58	649.98	157.98	113.61	5.09	3.77	2.36	2.21	0.23	0.11	12.3	221.43	0.36	2.58	99.05	1.83	382.27	1245.34	26.79	1000.76	4.41	47.85	134.21	0.33	3.63	0.42	15.13	0.23
204	2	1	textile	medium	17	5.81013	459	2.66667	8	47	female	Married	1	Middle school	1	0	73.7	1.58	29.5225	Sobrepeso	98.5	1796.3	1018.63	412.78	364.89	13.63	14.08	8.94	8.03	0.73	1.05	25.17	178.84	0.71	9.63	248.3	2.51	1087.19	2875.56	55	4337.59	13.97	22.9	30.57	0.86	2.75	5.12	16.1	0.88
205	2	1	textile	medium	17	5.81013	459	2.66667	8	53	female	Single	2	Middle school	1	0	60.1	1.53	25.6739	Sobrepeso	78.75	1511.22	673.38	378.8	459.04	18.6	16.59	9.47	8.28	0.86	1.25	19.21	244.32	0.42	6	164.45	1.17	885.43	1759.25	58.84	4702.56	13.16	240.88	409.48	1.46	4.09	1.23	15.13	0.64
206	2	1	textile	medium	17	5.81013	459	2.66667	8	40	male	Married	0	Illiterate	1	1	92	1.62	35.0556	Obesidade II	108.75	1653.04	743.26	263.15	646.63	24.13	22.26	8.64	7.62	0.89	1.39	24.27	223.95	0.6	5.93	191.01	2.87	711.81	2358.7	42.74	4229.13	8.7	1494.31	20.14	1.4	4	1.51	12.55	0.85
208	2	1	textile	medium	17	5.81013	459	2.66667	8	48	female	Married	2	High school	1	1	65.9	1.59	26.067	Sobrepeso	87.5	1255.38	626.41	314.13	314.83	14.01	9.74	7.85	6.92	0.93	0.68	14.53	646.98	0.38	4.28	154.21	1	1028.42	2108.19	63.71	2087.97	7.01	232.92	39.76	5.6	2.32	2.69	23.31	0.99
210	2	1	textile	medium	17	5.81013	459	2.66667	8	52	female	Single	1	Elementary school	1	0	63	1.53	26.9127	Sobrepeso	79.75	1696.79	1261.7	226.06	209.04	8.62	5.41	5.34	4.74	0.47	0.77	23.5	317.86	0.34	3.99	167	1.4	644.24	2144.81	33.65	2320.5	5.09	127.89	298.75	1.38	2.89	0.8	8.24	0.63
211	2	1	textile	medium	17	5.81013	459	2.66667	8	45	female	Single	4	Elementary school	1	0	83.1	1.66	30.1568	Obesidade I	94.95	827.92	451.15	183.57	193.2	9.24	5.93	3.52	3.31	0.35	0.75	7.97	218.52	0.3	2.56	81.93	1.03	496.86	1092.55	31.23	2061.06	5.05	86.47	56.52	1.82	1.6	0.95	10.77	0.77
212	2	1	textile	medium	17	5.81013	459	2.66667	8	51	female	Married	1	Elementary school	1	0	64.3	1.57	26.0863	Sobrepeso	83.5	1530.7	892.88	306.31	331.51	14.71	9.97	8.49	4.89	3.49	1.56	21.44	675.07	0.62	4.93	292.5	2.86	1016.84	2580.5	54.62	1872.65	5.92	304.47	295.08	2.81	4.03	1.72	17.51	0.44
213	2	1	textile	medium	17	5.81013	459	2.66667	8	52	female	Married	2	Middle school	1	1	76.4	1.46	35.8416	Obesidade II	99.7	1478.38	824.55	291.7	362.12	10.36	11.3	9.81	8.84	0.7	0.54	20.4	213.56	0.43	6.24	178.36	1.7	1061.53	2036.92	73.44	2716.09	7.59	18.99	112.4	2.05	3.96	1.8	10.3	0.59
214	2	1	textile	medium	17	5.81013	459	2.66667	8	47	female	Married	1	Elementary school	1	1	52.5	1.5	23.3333	Peso adequado	75	2217.51	1183.82	414.28	619.41	20.56	18.26	19.63	17.79	1.72	2.53	28.99	721.08	0.93	10.41	282.99	3.05	1384.55	2601.11	117.43	4297.02	11.15	87.12	149.53	2.47	4.66	3.25	20.81	1.45
215	2	1	textile	medium	17	5.81013	459	2.66667	8	43	female	Single	1	Elementary school	1	1	74.5	1.53	31.8254	Obesidade I	95.95	931.5	637.37	204.5	89.63	1.26	0.98	1.49	0.34	0.04	0.18	7.75	109.95	0.27	1.98	202.11	0.72	628.19	1364.21	110.68	1318.87	2.18	212.05	575.97	2.04	3.9	4.64	7.73	0.5
219	2	1	textile	medium	17	5.81013	459	2.66667	8	47	female	Divorced	3	Middle school	1	1	63.7	1.56	26.1752	Sobrepeso	84.5	1476.3	840.04	279.28	356.99	18.47	12.04	3.74	3.45	0.18	1.03	9.61	885.52	0.5	4.91	225.13	1.66	1553.58	2720.57	84.92	2100.35	5.98	165.95	84.04	8.1	3.01	4.16	9.11	0.16
220	2	1	textile	medium	17	5.81013	459	2.66667	8	28	male	Single	0	Middle school	1	0	65.8	1.64	24.4646	Peso adequado	78	3136.55	1287.63	695.53	1153.39	48.87	39.82	25.85	22.19	3.16	4.07	29.37	1312.46	1.06	21.95	334.25	3.01	1433.99	2912.11	122.82	11282.8	33.9	174.25	59.37	9.95	5.21	4.3	15.02	0.75
221	2	1	textile	medium	17	5.81013	459	2.66667	8	43	male	Married	1	High school	1	0	99	1.63	37.2615	Obesidade II	111.23	1349.02	829.9	271.12	248	6.81	8.96	7.48	6.54	0.72	0.48	36.55	233.88	0.94	6.4	217.77	1.96	655.31	2292.91	41.82	2208.93	6.83	48.92	144.84	0.52	7.76	0.61	24.86	0.56
222	2	1	textile	medium	17	5.81013	459	2.66667	8	49	male	Married	2	High school	1.8	1	95.5	1.71	32.6596	Obesidade I	106.25	2025.21	1092.17	377.46	555.58	16.5	16.78	20.13	18.22	1.74	2.62	25.85	176.71	1.1	10.85	263.62	5.14	925.26	2672.33	97.14	3888.59	14.12	313.71	81	0.14	4.71	0.21	24.48	0.66
223	2	1	textile	medium	17	5.81013	459	2.66667	8	32	female	Single	0	High school	1	0	49.2	1.52	21.295	Peso adequado	73.25	2213.3	1160.74	375.62	676.94	33.25	21.6	12.82	10.31	1.3	1.61	17.57	593.95	1.1	11.1	253.79	2.57	1276.78	2179.86	86.04	3490.25	8.38	281.15	349.36	5.44	3.36	2.67	22.83	1.65
227	2	1	textile	medium	17	5.81013	459	2.66667	8	43	female	Divorced	1	High school	1.6	0	60.4	1.57	24.504	Peso adequado	79.45	2216.83	1438.99	331.14	446.7	17.51	13.19	9.7	8.64	0.87	1.21	19.46	934.91	0.91	8.36	244.83	4.97	1263.63	2334.5	110.69	3016.12	9.4	86.48	156.43	2.43	6.66	2.04	20.3	0.73
229	2	1	textile	medium	17	5.81013	459	2.66667	8	44	male	Single	0	High school	1	0	90	1.65	33.0578	Obesidade I	108.75	1677.72	583.44	635.43	458.85	14.77	16.03	14.28	12.72	1.32	1.12	16.75	191.52	0.66	9.93	204.02	1.55	1294.98	2690.64	89.25	3460.89	18.06	338.06	17.94	0.98	4.95	6.98	26.6	0.53
230	2	1	textile	medium	17	5.81013	459	2.66667	8	39	female	Single	0	High school	1	0	91.1	1.42	45.1795	Obesidade III	116.5	1091.03	717.4	216.09	157.54	3.99	3.94	3.77	2.83	0.28	0.06	12.98	573.6	0.39	4.75	214.29	1.89	1016.03	1975.71	78.92	2039.14	5.27	57.46	75.89	1.8	2.78	3.11	4.34	0.48
231	2	1	textile	medium	17	5.81013	459	2.66667	8	44	female	Single	1	High school	1	0	97.1	1.54	40.9428	Obesidade III	108.7	911.85	430.3	249.41	232.15	8.41	10.42	2.55	2.04	0.2	0.24	19.71	185.12	0.65	7.03	143.15	1.28	701.76	1736.68	58.97	1914.85	7.91	59.89	63.75	2.34	5.15	4.33	7.53	0.26
233	2	1	textile	medium	17	5.81013	459	2.66667	8	53	female	Divorced	3	Middle school	1	0	74.5	1.47	34.4764	Obesidade I	102	1292.09	327.68	480.89	483.52	20.53	19.64	7.66	6.61	0.74	1.43	8.07	112.03	0.4	7.97	130.92	0.55	752.25	1943.78	7	3001.54	20.96	70.77	182.28	0.04	3.48	6.44	14.97	0.36
234	2	1	textile	medium	17	5.81013	459	2.66667	8	31	female	Single	2	Middle school	1	0	74.1	1.52	32.0724	Obesidade I	94.25	732.89	434.21	178.94	119.75	3.68	4.84	3.3	3.03	0.33	0.39	15.82	97.82	0.5	4.31	125.87	1.24	460.23	1286.74	27.39	2240.78	4.88	108.06	16.42	0.3	2.04	0.3	11.55	0.75
235	2	1	textile	medium	17	5.81013	459	2.66667	8	44	female	Married	2	High school	1	1	67.5	1.6	26.3672	Sobrepeso	91.55	1685.55	1014.02	297.37	374.17	14.38	11.45	8.22	7.51	0.65	1.12	14.36	331.53	0.29	5.86	132.97	1.24	819.11	1518.58	68	2417.28	8.3	131.04	24.48	1.35	2.93	1.25	13.42	0.36
236	2	1	textile	medium	17	5.81013	459	2.66667	8	50	male	Married	4	Middle school	1	0	67.2	1.65	24.6832	Peso adequado	88.65	1571.6	753.98	378.22	439.4	13.78	19.2	10.44	9.2	0.79	0.93	35.18	173.48	0.65	8.65	207.58	2.16	853.27	1888.17	62.46	4723.38	9.82	146.67	32.48	0.84	4.73	0.71	19.76	0.98
237	2	1	textile	medium	17	5.81013	459	2.66667	8	33	female	Married	0	High school	1	0	58	1.52	25.1039	Sobrepeso	76.5	1809.01	847	435.5	526.52	23.61	16.67	12.22	10.96	1.32	0.88	13.18	1037.18	0.52	8.47	148.8	1.4	1485.16	1776.65	118.25	3785.59	11.89	364.89	27.46	2.5	4.26	4.18	24.17	0.71
238	2	1	textile	medium	17	5.81013	459	2.66667	8	32	female	Married	1	High school	1	1	47.6	1.57	19.3111	Peso adequado	66.15	1541.56	909.35	280.95	351.26	12.75	11.88	8.8	7.94	0.71	0.71	18.27	412.45	0.38	5.45	150.2	1.59	1093.7	1788.54	76.34	3111.43	8.29	102.86	17.55	2.27	3.11	2.02	9.79	0.66
239	2	1	textile	medium	17	5.81013	459	2.66667	8	50	male	Married	0	Middle school	1.5	1	72.2	1.67	25.8883	Sobrepeso	91.9	1862.95	1029.15	423.24	410.56	13.26	14.22	11.75	10.43	1.15	1.63	32.49	233.34	0.98	11.81	242.99	2.94	1011.56	2579.39	92.31	3365.34	19.04	85.39	101.89	1.23	6.39	6.17	20.57	0.69
240	2	1	textile	medium	17	5.81013	459	2.66667	8	46	female	Married	3	Middle school	1	0	58.8	1.52	25.4501	Sobrepeso	91.1	2014.66	1065.88	395.18	553.59	20.11	20.81	13.48	11.96	1	1.58	23.62	498.06	0.61	6.37	259.3	2.34	1255.69	2862.27	74.3	3395.05	9.23	69.22	40.56	2.89	3.9	2.9	18.63	0.59
241	2	1	textile	medium	17	5.81013	459	2.66667	8	27	female	Married	0	High school	1.6	1	69.4	1.65	25.4913	Sobrepeso	76.7	1818.93	884.81	406.61	527.52	21.3	17.35	15.17	13.8	1.4	1.37	14.1	490.79	0.43	4.81	180.68	1.63	1159.53	2513.21	96.55	2812.02	7.78	362.02	12.38	0.95	3.18	1.4	23.13	0.18
242	2	1	textile	medium	17	5.81013	459	2.66667	8	29	female	Single	2	High school	1	0	54.4	1.58	21.7914	Peso adequado	70.25	1794.17	878.05	302.81	613.31	16.92	19.24	20.03	18.05	1.52	2.41	18.53	215.6	0.77	11.26	202.58	2.46	1201.15	1867.41	114.92	3763.96	11.32	192.4	30.01	2.1	5.63	1.81	13.81	1.05
243	2	1	textile	medium	17	5.81013	459	2.66667	8	52	male	Married	3	Middle school	1.3	0	60.8	1.68	21.542	Peso adequado	77.75	1765.01	900.4	304.42	560.19	21.48	22.62	11.24	9.99	1.26	2.04	40.5	309.47	1.02	9.15	251.71	2.79	888.06	2610.11	50.86	5676.36	9.86	451.42	37.1	1.66	5.67	1.47	16.58	0.58
244	2	1	textile	medium	17	5.81013	459	2.66667	8	33	female	Married	2	High school	1	1	71	1.63	26.7229	Sobrepeso	90.1	1863.93	852.1	298.62	713.21	18.39	22.55	26.79	24.05	2.35	2.76	24.5	226.96	0.93	10.86	204.56	2.57	822.06	1178.2	171.12	4039.09	7.66	36.06	8.61	0.84	4.75	1.33	19.03	0.61
245	2	1	textile	medium	17	5.81013	459	2.66667	8	30	female	Single	1	High school	1	0	60.6	1.57	24.5852	Peso adequado	76.45	2664.18	1200.87	529.1	934.21	38.67	32.95	21.35	18.19	2.04	2.38	29.64	682.17	0.91	14.99	276.76	4.77	1417.05	2703.47	134.68	6582.58	12.25	383.15	45.37	6.57	6.22	5.28	21.81	0.76
246	2	1	textile	medium	17	5.81013	459	2.66667	8	36	female	Married	1	Middle school	1	0	54.1	1.48	24.6987	Peso adequado	72	1859.84	1194.05	405.54	260.24	10.99	8.07	6.07	5.46	0.57	0.98	28.5	744.46	0.74	5.05	221.29	2.43	1146.88	2809.67	80.67	2985.57	7.67	316.95	192.57	2.11	9.46	1.78	38.33	0.7
247	2	1	textile	medium	17	5.81013	459	2.66667	8	40	female	Married	3	Elementary school	1.9	0	84	1.55	34.9636	Obesidade I	104.75	2321.38	1167.07	397.06	757.25	20.35	23.04	26.71	23.9	2.22	1.73	20.52	632.95	0.72	11.72	212.24	2.64	1704.23	1897.81	205.47	4783.75	10.52	106.12	40.8	5.23	7.31	3.82	16.49
301	3	0	alimentary	medium	2	6.43284	431	2	6	31	female	Married	3	Middle school	1	0	70.7	1.64	26.2864	Sobrepeso	77.8	1227.79	705.11	246.86	275.83	10.17	10	5.6	4.91	0.5	1.12	17.51	210.6	0.6	7.6	163.09	1.62	714.33	1573.37	65.6	3940.19	8.78	166.29	15.13	1.26	2.03	3.97	8.57	0.41
302	3	0	alimentary	medium	2	6.43284	431	2	6	45	female	Single	2	Middle school	1	0	73.3	1.52	31.7261	Obesidade I	94	807.05	544.79	156.19	106.07	4.18	3.6	2.62	2.47	0.26	0.38	9.22	117.64	0.23	2.59	73.63	1.47	369.55	717.38	28.21	1379.83	4.61	69.18	19.92	0.78	1.33	0.51	9.53	0.09
303	3	0	alimentary	medium	2	6.43284	431	2	6	36	female	Single	1	High school	1	0	66.6	1.58	26.6784	Sobrepeso	94.2	1731.45	944.06	342.59	444.79	12.87	17.33	12.66	11.41	0.75	0.56	21.79	165.47	0.54	5.16	172.77	1.44	826.82	2298.64	39.64	4732.23	8.13	37.67	148.09	0.5	6.44	0.45	33.43	0.69
306	3	0	alimentary	medium	2	6.43284	431	2	6	50	female	Single	4	Elementary school	1	0	84	1.55	34.9636	Obesidade I	110.3	1260	746.01	255.85	258.15	6.02	8.63	6.53	5.19	0.51	0.07	16.01	436.11	0.46	5.81	200.12	1.41	1152.85	1990.68	117.69	875.7	5.61	238.53	118.57	4.76	5.5	4.99	3.67	1.37
307	3	0	alimentary	medium	2	6.43284	431	2	6	31	female	Married	2	Middle school	1	0	55.1	1.48	25.1552	Sobrepeso	75.65	1245.91	687.98	305.95	251.98	9.81	6.92	5.06	4.08	0.49	0.5	22.18	500.7	0.7	4.66	251.17	1.47	1166.69	2604.89	103.29	1986.65	6.69	89.91	188.65	4.19	7.09	3.92	21.51	0.51
309	3	0	alimentary	medium	2	6.43284	431	2	6	49	female	Single	3	Elementary school	1	0	75.3	1.57	30.5489	Obesidade I	90.75	1136.2	767.94	173.68	194.58	7.39	7.55	4.23	3.83	0.39	0.38	17.31	239.87	0.59	4.5	267.7	3.08	642.36	1698.67	38.85	1607.75	3.55	423.71	27.02	0.36	2.46	0.93	13.94	0.26
311	3	0	alimentary	medium	2	6.43284	431	2	6	53	female	Single	0	High school	1	0	74.8	1.59	29.5874	Sobrepeso	98.5	1668.4	718.15	463.08	487.17	21.33	18.89	6.74	5.72	0.66	1.48	8.82	668.94	0.65	8.58	169.62	1.35	1410.25	2383.9	73.27	3112.24	13.63	71.7	119.35	6.21	3.72	8.43	9.23	0.52
313	3	0	alimentary	medium	2	6.43284	431	2	6	35	female	Divorced	3	Middle school	1	0	57.8	1.47	26.7481	Sobrepeso	86.25	2562.26	1423.1	406.95	732.21	22.33	17.58	12.49	10.74	1.3	1.68	38.15	858.23	0.86	13.43	294.6	4.02	1382.22	2581.25	142.04	6542.44	14.61	545.63	23.06	2.99	4.16	5.96	10.03	1.16
334	3	0	alimentary	medium	2	6.43284	431	2	6	51	female	Married	4	Middle school	1	0	63.9	1.46	29.9775	Sobrepeso	96.8	1271.58	626.74	251.12	393.72	14.66	12.93	9.65	8.62	0.86	1.73	10.78	544.68	0.54	7.46	156.26	1.42	967.02	1626.79	71.12	2644.54	6.53	80.09	8.33	2.36	2.64	3.07	19.24	0.31
337	3	0	alimentary	medium	2	6.43284	431	2	6	41	female	Single	2	High school	1	0	53.3	1.52	23.0696	Peso adequado	79	1519.76	662.38	322.72	534.65	23	22.05	7.73	6.48	1.16	2.8	23.57	593.81	0.99	11.81	228.82	1.81	1108.37	2261.63	76.75	2793.78	15.69	274.03	19.02	4.7	4.14	6.69	11.61	1.39
339	3	0	alimentary	medium	2	6.43284	431	2	6	32	male	Married	1	Graduate	2.1	1	74.5	1.71	25.4779	Sobrepeso	83.4	1051.81	548.89	245.85	257.07	13.25	7.55	4.31	3.58	0.7	0.74	22.25	728.34	0.67	7.12	202.8	1.38	913.57	2086.61	50.46	2105.4	5.41	150.98	122.43	1.78	3.75	1.47	22.45	0.48
340	3	0	alimentary	medium	2	6.43284	431	2	6	29	female	Married	1	High school	1.5	0	82	1.53	35.0293	Obesidade II	105.25	1842.04	1027.75	195	619.29	19.78	23.94	9.19	8.62	0.59	1.66	13.41	125.32	0.95	5.82	169.59	6.94	474.25	910.15	38.31	1387.25	7.54	71.21	187.15	0.81	3.47	2.59	5.92	0.58
341	3	0	alimentary	medium	2	6.43284	431	2	6	28	female	Single	0	High school	1.5	0	63.7	1.59	25.1968	Sobrepeso	76.4	1823.07	734	382.5	706.57	23.85	25.21	11.32	9.73	1.27	3.29	26.12	306.26	0.82	12.46	199.18	2.09	1067.87	1917.94	136.08	3816.41	15.46	85.98	180.34	3.99	5	7.09	7.42	0.66
342	3	0	alimentary	medium	2	6.43284	431	2	6	28	female	Single	1	Middle school	1	0	73.3	1.58	29.3623	Sobrepeso	97.75	1575.09	845.26	366.25	363.58	12.26	13.23	10.73	9.43	1.05	0.96	21.29	179.59	0.54	6.11	139.34	1.62	857.55	1210.7	64.57	4471.57	5.78	68.64	15.62	1.37	2.77	1.32	15.77	1.02
343	3	0	alimentary	medium	2	6.43284	431	2	6	34	female	Married	3	Middle school	1	0	94.4	1.55	39.2924	Obesidade II	106.95	1285.99	715.13	207.43	363.43	11.7	10.45	8.72	7.76	0.96	4.35	23.99	321.61	0.74	5.64	176.25	1.82	755.85	1593.52	29.84	2480.74	4.48	69.37	33.34	2.06	2.83	1.16	20.97	1.02
344	3	0	alimentary	medium	2	6.43284	431	2	6	43	female	Married	1	Middle school	1	0	84.8	1.56	34.8455	Obesidade I	107.3	1379	881.86	218.79	278.35	11.97	8.47	5.68	4.98	0.48	0.87	17.75	320.31	0.36	4.5	143.7	2.05	761.34	1532.15	45.95	2949.51	4.46	63.67	23.25	1.92	2.14	1.4	7.01	1.01
345	3	0	alimentary	medium	2	6.43284	431	2	6	32	female	Married	1	High school	1	0	82.8	1.55	34.4641	Obesidade I	107.3	2811.78	1465.12	596.21	750.46	22.18	21.89	15.58	13.34	1.23	3.01	34.21	434.41	16	19.47	356.65	5.74	2259.75	3175.3	140.03	7689.51	15.46	9852.51	83.66	3.36	5.4	75.77	28.89	2.84
346	3	0	alimentary	medium	2	6.43284	431	2	6	38	female	Single	4	Elementary school	1	0	85.6	1.6	33.6475	Obesidade I	94.65	1318.56	767.17	253.4	297.98	8.21	9	8.55	7.9	0.66	1.56	18.87	115.58	0.39	5.05	134.29	1.9	729.78	1324.48	48.48	3910.01	7.42	12.78	6.39	1.03	2.77	0.95	11.63	0.72
347	3	0	alimentary	medium	2	6.43284	431	2	6	53	female	Married	5	Middle school	1	0	73.3	1.55	30.7077	Obesidade I	98.5	1943.51	1026.12	395.91	521.48	19.22	17.75	9.22	8.26	0.85	3.93	27.68	399.83	1.05	11.2	278.45	3.12	1312.25	2904.13	56.62	9187.92	10.76	306.77	28	2.47	3.72	1.78	26.18	1.5
502	5	0	alimentary	small	1	2.21127	157	4	12	23	male	Single	0	Graduate	2.7	0	82.8	1.84	24.4565	Peso adequado	81.05	3476.62	1805.62	685.83	985.17	34.85	35.95	20.25	17.54	1.89	2.7	42.62	802.47	1.21	18.05	453.83	4	2009.88	3495.75	128	11358.8	21.12	314.56	149.38	3.83	8.65	6.38	21.32	1.13
503	5	0	alimentary	small	1	2.21127	157	4	12	29	male	Single	0	Middle school	1.1	0	68.3	1.66	24.7859	Peso adequado	82.4	1793.17	943.96	342.26	506.95	15.4	16.92	15.57	14.39	1.06	0.99	27.51	324.31	0.69	6.65	171.1	1.7	1140.5	2330.56	55.15	4442.43	9.26	51.5	73.54	1.34	4.64	2.22	23.73	0.87
504	5	0	alimentary	small	1	2.21127	157	4	12	33	female	Single	0	Middle school	1	0	60.6	1.62	23.091	Peso adequado	73	1325.9	727.41	275.92	322.58	7.54	9.16	12.53	10.87	1.12	0.8	18.11	128.85	0.67	6.26	218.73	1.8	830.71	1871.79	121.14	3267.03	5.15	102.88	6.02	1.49	3.53	2.82	13.92	1.01
511	5	0	alimentary	small	1	2.21127	157	4	12	39	male	Single	0	Illiterate	1	0	59.3	1.7	20.519	Peso adequado	74.1	1512.54	823.81	235.36	453.38	10.67	13.87	19.07	17.09	1.69	1.66	18.96	183.14	0.72	9.44	160.99	1.79	604.43	1268.76	90.11	2836.48	5.14	85.1	36.69	0.5	3.34	0.42	14.03	1.14
513	5	0	alimentary	small	1	2.21127	157	4	12	39	male	Single	0	Elementary school	1	0	62.7	1.68	22.2151	Peso adequado	75.65	1395.5	745.77	382.92	266.81	7.62	8.73	10.43	9.4	1.05	0.64	27.16	133	0.74	6.28	195.1	1.77	931.89	1966.95	65.45	3326.87	7.18	106.43	18.99	0.56	3.67	0.74	23.61	0.74
514	5	0	alimentary	small	1	2.21127	157	4	12	39	male	Single	2	Elementary school	1.2	1	80.3	1.79	25.0616	Sobrepeso	90.3	1717.63	726.97	407.19	583.47	17.3	19.53	17.24	15.42	1.47	2.72	25.06	188.94	0.66	6.17	191.26	1.4	992.96	2006.51	23.74	3923.64	8.91	27.66	31.08	1.86	3.42	2.37	18.31	0.83
515	5	0	alimentary	small	1	2.21127	157	4	12	41	male	Married	3	High school	2.3	1	75	1.65	27.5482	Sobrepeso	85.35	2137.7	1107.47	439.55	590.68	16.91	19.36	16.47	14.93	1.43	3.3	25.75	119.32	0.8	8.47	193.6	2.12	977.77	2141.99	49.48	4563.14	13.39	107.18	61.87	0.45	4.43	4	27.02	1.22
516	5	0	alimentary	small	1	2.21127	157	4	12	25	male	Married	0	High school	1.3	1	74.5	1.74	24.6069	Peso adequado	81.5	2416.48	1331.45	458.1	626.94	21.13	24.97	14.89	13.21	1.45	1.31	30.88	296.42	0.86	10.58	182.94	1.29	1194.39	2867.77	130.59	3512.23	15.86	233.73	231.58	4	8.06	6.47	25.93	0.78
518	5	0	alimentary	small	1	2.21127	157	4	12	29	female	Married	0	Middle school	1	0	73.8	1.64	27.439	Sobrepeso	85.5	1541.59	704.32	351.79	485.48	14.66	16.78	14.57	12.98	1.28	0.73	11.45	272.91	0.57	8.21	153.41	1.28	1210.86	1861.12	91.37	4081.68	9.76	98.95	18.25	2.88	4.29	3.35	23.54	0.76
527	5	0	alimentary	small	1	2.21127	157	4	12	39	male	Divorced	1	Elementary school	1	0	53.5	1.68	18.9555	Peso adequado	68.5	2021.47	1155.1	520.29	346.08	12.51	9.08	11.13	8.93	1.15	1.37	36.55	201.37	1.05	8.27	339.69	3.09	1389.7	2646.1	196.47	3971.98	7.67	41.75	71.85	2.49	7.16	5.16	25.89	1.34
528	5	0	alimentary	small	1	2.21127	157	4	12	39	male	Married	5	Middle school	1	0	90.1	1.65	33.0946	Obesidade I	99	2758.91	1477.96	583.58	697.36	21.26	19.26	16.69	11.8	1.52	0.94	25.16	689.62	1.02	10.84	406.35	2.39	1928.35	3212.42	238.06	4898.64	11.54	297.14	14.95	7.2	7.42	9.88	16.73	1.67
529	5	0	alimentary	small	1	2.21127	157	4	12	37	male	Married	3	Middle school	1.3	0	95.3	1.69	33.3672	Obesidade I	106.25	2330.35	1431.12	367.5	531.73	16.22	19.13	13.3	11.56	1.35	0.93	66.34	358.58	1.64	14.96	401.98	4.58	1510.4	3708.27	67.67	5236.91	12.36	48.76	82.72	2.24	7.08	1.69	10.57	1.35
530	5	0	alimentary	small	1	2.21127	157	4	12	32	male	Married	1	Middle school	1.1	0	72	1.7	24.9135	Peso adequado	81	1562.43	841.37	357.06	364	8.7	10.9	11.24	9.11	1.03	0.63	32.93	260.34	0.94	8.12	294.4	2.23	1319.23	2428.6	134.37	4154.32	6.93	135.11	81.57	3.03	8.22	4.75	17.91	1.36
531	5	0	alimentary	small	1	2.21127	157	4	12	48	male	Married	2	Elementary school	1	0	57	1.7	19.7232	Peso adequado	73	1127.56	615.9	330.26	181.4	6.22	5.26	2.36	2.13	0.25	0.48	16.73	89.68	0.55	6.6	155.98	1.29	708.25	1828.34	11.72	2992.84	10.25	45.02	9.91	0.11	1.71	2.42	13.31	0.91
532	5	0	alimentary	small	1	2.21127	157	4	12	47	male	Married	3	Elementary school	1.1	0	79.8	1.7	27.6125	Sobrepeso	90.75	1950.63	1292.27	363.06	295.3	8.2	8.58	10.84	9.74	1.2	1.27	41.37	262.58	1.28	11.46	303.39	3.29	1037.75	2537.48	80.74	5460.93	10.36	65.68	44.53	0.38	4.04	0.73	16.39	1.27
534	5	0	alimentary	small	1	2.21127	157	4	12	36	female	Married	1	Graduate	2.3	1	50.9	1.6	19.8828	Peso adequado	74.75	1287.99	318.51	451.24	518.24	17.4	17.84	14.86	13.13	1.42	0.69	6.06	182.54	0.49	10.38	111.76	0.72	1181.64	1620.65	20.05	3541.68	13.77	118.59	31.86	0.44	3.32	4.17	13.93	0.62
535	5	0	alimentary	small	1	2.21127	157	4	12	36	male	Single	2	Elementary school	1	0	58.2	1.68	20.6207	Peso adequado	73.3	3556.96	1217.14	738.71	1601.11	65.26	60.67	30.99	27.42	3.07	7.42	32.87	185.88	1.04	18.7	251.7	2.78	1120.88	1987.86	98.82	12089.4	40.53	10.01	8.16	0.54	3.54	5.16	24.54	1.09
537	5	0	alimentary	small	1	2.21127	157	4	12	24	male	Single	1	High school	1.2	0	61.2	1.82	18.476	Baixo Peso	74.4	1888.35	1019.4	354.88	514.07	18.5	18.05	12.54	11.41	1.01	3.86	23.3	191.77	0.88	8.09	225.92	2.34	936.4	2159.32	59.97	3193.06	7.79	87.22	47.07	1.55	2.8	1.48	15.65	1.05
538	5	0	alimentary	small	1	2.21127	157	4	12	22	male	Single	1	Elementary school	1.1	0	88.3	1.85	25.7999	Sobrepeso	83.55	3037.08	1702.41	460.68	874	24.62	28.2	20.95	19.16	1.81	6.89	50.7	265.26	1.49	12.55	385.91	3.52	1438.63	3201.76	61.05	5596.99	9.5	52.16	118.78	0.92	5.51	1.14	36.6	2.06
539	5	0	alimentary	small	1	2.21127	157	4	12	18	male	Single	1	Elementary school	1	0	58.1	1.67	20.8326	Peso adequado	71.65	1581.59	878.17	295.36	408.06	12.8	14.94	9.07	8.18	0.72	0.45	22.06	96.04	0.66	6.11	151.96	1.55	744.65	1889.37	22.2	4542.84	10.15	45.86	22.18	0.84	2.79	1.67	12.99	0.93
540	5	0	alimentary	small	1	2.21127	157	4	12	20	male	Married	0	Middle school	1.1	0	75.4	1.81	23.0152	Peso adequado	78	2134.21	1623.99	236.04	274.18	14.84	8.37	4.41	3.51	0.79	0.7	55.11	276.78	1.19	10.77	355.05	2.88	853.48	2612.01	43.45	4778.29	7.16	173.83	221.7	0.72	4.81	0.32	8.86	0.38
541	5	0	alimentary	small	1	2.21127	157	4	12	20	female	Single	0	High school	1	0	71.2	1.57	28.8856	Sobrepeso	84.5	935.28	449.33	272.01	213.94	7.63	8.73	4.25	3.86	0.41	0.17	14.76	85.39	0.41	4.11	122.27	1.18	677.61	1370.5	65.88	2574.53	4.1	65.29	344.04	0.67	1.83	0.85	24.19	0.11
542	5	0	alimentary	small	1	2.21127	157	4	12	43	female	Married	2	Elementary school	1	0	53.5	1.61	20.6396	Peso adequado	71.05	956.14	654.75	140.55	160.84	7.34	5.3	3.11	2.59	0.37	0.53	13.33	305.18	0.37	4.49	101.83	0.87	501.16	1100.6	53.17	4193.49	4.59	231.91	26.34	2.27	1.23	1.69	6.71	0.65
543	5	0	alimentary	small	1	2.21127	157	4	12	22	male	Single	0	High school	1	0	72.6	1.78	22.9138	Peso adequado	79.25	2069.81	991.31	355.45	723.05	43.27	22.18	7.88	6.79	1.16	2.82	18.96	1312.21	0.65	5.02	211.51	1.74	1427.26	1862.72	52.76	3520.28	8.57	434.85	50.67	3.21	2.86	2.52	13.52	1.76
544	5	0	alimentary	small	1	2.21127	157	4	12	26	female	Married	0	Graduate	1.3	1	72.8	1.61	28.0853	Sobrepeso	86.95	2046.22	858.75	507.64	679.84	23.2	19.56	18.11	16.26	1.46	1.3	8.08	282.55	0.74	14.15	195.11	1.82	1952.82	2252.54	72.22	3971.18	14.21	43.61	22.19	1.86	4.03	4.42	15.21	1
545	5	0	alimentary	small	1	2.21127	157	4	12	29	female	Married	1	High school	1.5	1	57.1	1.59	22.5861	Peso adequado	76.3	1273.62	607.57	260.72	405.33	15.16	14.7	8.72	7.67	0.81	1.27	20.31	161.9	0.58	7.12	183.55	1.25	706.93	1826.96	54.79	4431.98	11.13	194.74	54.07	0.85	3.33	0.75	11.15	0.22
546	5	0	alimentary	small	1	2.21127	157	4	12	29	male	Single	2	Elementary school	1	0	89.9	1.73	30.0378	Obesidade I	98.55	2504.91	1571.22	539.13	394.56	20.07	12.17	6.35	4.26	0.84	1.06	40.05	701.49	1.03	9.26	370.64	3.34	1814.51	3296.1	163.86	7054.75	12.48	367.24	50.81	6.89	4.47	8.62	16.5	1.53
601	6	0	alimentary	medium	2	6.43284	431	2	6	39	male	Married	2	Middle school	2.4	0	64.9	1.78	20.4835	Peso adequado	78.4	5083.89	2261.92	796.65	2025.32	85.23	76.94	34.53	30.85	3.06	13.43	45.86	1014.39	1.76	19.68	399	18.21	1739.04	2466	26.58	13805.1	41.11	195.45	85.07	0.19	2.68	5.02	14.4	1.89
603	6	0	alimentary	medium	2	6.43284	431	2	6	23	male	Married	0	High school	1.3	0	72.3	1.7	25.0173	Sobrepeso	83.15	4094.78	2170.34	1001.16	923.27	30.42	36.93	21.16	19.57	1.04	9.86	30.45	418.08	1.84	20.09	389.22	13.95	2231.59	3235.55	324.13	7068.15	12.41	78.82	92.9	2.1	6.6	2.38	71.98	1.08
607	6	0	alimentary	medium	2	6.43284	431	2	6	26	male	Married	0	Middle school	1.1	0	71	1.71	24.281	Peso adequado	80.2	2322.32	1128.39	376.39	817.53	21.57	21.88	23.73	21.58	2.01	7.57	23.16	455.92	0.88	7.51	269.24	2.16	1175.89	2870.07	69.09	4099.72	6.43	388.77	30.05	3.26	4.75	1.98	28.7	1.96
612	6	0	alimentary	medium	2	6.43284	431	2	6	24	male	Married	1	High school	1.5	0	70.2	1.68	24.8724	Peso adequado	82.1	2317.81	1320.69	373.68	623.45	27.66	19.73	12.14	10.73	1.2	4.19	30.57	910.27	1.43	12.65	337.18	4.43	1501.65	3123.89	61.01	4004.54	8.58	291.04	23.08	4.87	3.42	2.69	28.8	2.6
613	6	0	alimentary	medium	2	6.43284	431	2	6	24	male	Married	0	Middle school	1.2	0	66	1.72	22.3094	Peso adequado	74.7	2819.22	1529.99	530.13	759.1	29.37	27.63	16.55	14.91	1.59	1.99	33.2	926.38	1.51	14.43	364.07	3.47	1843.72	4048.69	117.77	8836.37	14	457.59	32.18	6.61	4.81	6.4	30.44	2.96
614	6	0	alimentary	medium	2	6.43284	431	2	6	25	male	Single	0	High school	1.4	0	83.9	1.72	28.3599	Sobrepeso	88.1	3783.57	1844.31	673.02	1266.24	66.58	45.97	16.99	14.87	2.04	2.74	33.06	2644.44	1.38	9.38	326.33	1.93	2601.09	3673.13	92.18	4793.55	16.06	722.81	59.04	9.78	9.74	6.1	31.18	1.77
618	6	0	alimentary	medium	2	6.43284	431	2	6	26	male	Married	2	Middle school	1.7	1	81.8	1.64	30.4134	Obesidade I	99.4	1797.94	974.54	370.59	452.81	13.78	14.62	12.54	10.49	1.09	1.82	28	256.28	0.69	6.76	252.08	1.54	1054.86	2298.34	97.75	4786.23	7.24	204.04	125.38	2.52	4.06	3.42	17.12	1.44
619	6	0	alimentary	medium	2	6.43284	431	2	6	30	male	Married	0	Middle school	1.4	0	91.5	1.76	29.539	Sobrepeso	102.75	1724.83	806.61	478.38	439.85	12.74	14.86	14.48	12.91	1.5	1.66	19.32	185.77	0.72	7.59	174.71	2.34	979.38	2117.2	56.47	3804.45	10.13	131.63	45.72	0.76	4.27	3.67	28.91	0.6
622	6	0	alimentary	medium	2	6.43284	431	2	6	50	male	Married	3	Middle school	1.5	0	80.1	1.59	31.6839	Obesidade I	99.5	1960.76	1010.55	498.41	451.8	12.61	14.56	17.62	15.95	1.35	0.72	27.06	280.66	0.8	8.34	314.7	1.86	1289.62	3253.64	103.88	4348.1	8.09	125.73	62.61	0.82	3.94	1.26	39.4	1.73
623	6	0	alimentary	medium	2	6.43284	431	2	6	41	male	Married	0	Middle school	1.2	0	74	1.7	25.6055	Sobrepeso	82.7	1659.35	933.66	409.22	316.46	9.35	10.36	10.07	8.42	0.72	2.42	21.91	134.83	0.72	6.18	211.6	1.61	946.95	2421.82	76.49	2896.82	5.05	281.01	254.49	0.54	3.69	0.92	27.8	1.07
625	6	0	alimentary	medium	2	6.43284	431	2	6	23	male	Single	0	High school	1	0	65.4	1.66	23.7335	Peso adequado	74.25	4337.32	2093.94	1041.74	1201.65	33.36	36.88	40.31	36.37	3.17	3.06	48.04	921.65	1.79	19.8	452.72	4.56	3128.39	5599.77	297.4	8557.93	14.62	297.53	170.57	4.01	14.85	5.62	86.36	2.35
628	6	0	alimentary	medium	2	6.43284	431	2	6	24	female	Single	0	Graduate	1	1	74.3	1.64	27.6249	Sobrepeso	85.05	1827.39	822.95	388.47	615.97	22.68	21.03	17.33	15.38	1.64	2.2	17.03	208.65	0.53	7.68	158.35	1.22	778.39	1593.08	70.93	5341.67	14.17	128.58	14.33	1.2	3.18	0.86	20.03	1.29
629	6	0	alimentary	medium	2	6.43284	431	2	6	24	female	Married	0	High school	1	0	54.9	1.54	23.1489	Peso adequado	73.25	1636.89	722.52	489.48	424.89	15.67	15.11	11.33	10	1.04	1.38	28.74	160.05	0.88	8.6	221.28	1.73	1046.96	2524.75	75.85	4679.75	12.1	213.39	59.27	0.52	4.57	0.88	29.69	1.06
632	6	0	alimentary	medium	2	6.43284	431	2	6	30	male	Married	1	High school	1.1	0	94.7	1.75	30.9224	Obesidade I	104.3	1492.54	702.19	364.85	425.5	18.27	17.4	6.56	5.64	0.77	1.19	30.2	417.95	0.74	7.75	221.12	1.5	991.38	2176.43	47.73	4820.87	11.95	66.9	10.95	1.37	3.89	1.06	16.29	0.84
638	6	0	alimentary	medium	2	6.43284	431	2	6	32	female	Single	2	High school	1	0	68.9	1.63	25.9325	Sobrepeso	83.2	1017.3	549.35	210.19	257.76	7.94	7.56	5.96	5.32	0.58	2.24	11.73	188.01	0.54	4.77	113.11	1.23	564.21	1154.29	30.42	2948.65	4.87	128.35	6.93	1.13	1.53	1.49	11.17	0.78
643	6	0	alimentary	medium	2	6.43284	431	2	6	27	female	Married	2	High school	2	1	48.7	1.59	19.2635	Peso adequado	70.3	2900.21	1240.28	561.49	1098.44	31.01	30.26	50.29	45.41	4.59	2.83	36.9	478.97	1.23	8.26	297.8	2.93	1636.29	2439.59	163.35	4308.52	9.54	225.68	24.72	1.82	10.13	1.71	32.45	0.69
644	6	0	alimentary	medium	2	6.43284	431	2	6	34	male	Single	0	Graduate	1.9	1	81.8	1.78	25.8174	Sobrepeso	94.65	3372.31	1881.91	543.5	946.9	44.43	30.63	20.16	17.85	2.06	2.81	43.4	1359.18	1.31	13.96	367.63	3.37	1835.99	3903.37	99.98	5232.06	11.38	473	272.41	2.78	6.2	5.92	21.95	1.07
645	6	0	alimentary	medium	2	6.43284	431	2	6	29	female	Single	0	Graduate	1.8	1	53.3	1.54	22.4743	Peso adequado	71.05	2542.96	1385.99	382.73	774.24	35.17	20.17	15.67	13.86	1.43	1.83	20.69	535.66	0.69	8.05	198.78	1.53	1240.74	2304.71	106.77	3928.96	5.95	193.57	197.36	2.38	4.66	2.02	20.91	1.01
646	6	0	alimentary	medium	2	6.43284	431	2	6	30	female	Single	0	Post graduate	2	1	64.1	1.62	24.3903	Peso adequado	79.7	2407.37	1367.07	424.25	616.05	33.81	15.17	8.6	6.92	0.98	1.21	18.66	833.8	12.22	11.75	231.22	1.86	1470.77	3076.71	70.62	3288.84	9.4	13559.1	85.11	2.74	4.85	66.48	30.78	1.35
647	6	0	alimentary	medium	2	6.43284	431	2	6	32	female	Married	0	Graduate	2	1	84.2	1.64	31.3058	Obesidade I	96	1088.5	543.94	249.75	294.81	10.02	10.9	8.12	7.28	0.69	0.57	12.01	228.9	0.49	5.61	168.66	1.37	709.44	1296.24	69.11	4283.03	5.19	166.93	100.94	1.47	3.21	2.15	15.66	0.95
648	6	0	alimentary	medium	2	6.43284	431	2	6	36	female	Married	0	High school	1	0	65.7	1.53	28.0661	Sobrepeso	85.3	1884.26	930.23	359.86	594.17	15.89	18.93	22.86	19.36	2.05	2.75	32.02	149.91	1.06	11.23	258.64	2.9	968.53	2355.42	112.22	3917.71	9.23	116.25	12.83	0.74	4.73	2.4	23.69	1.26
649	6	0	alimentary	medium	2	6.43284	431	2	6	27	female	Single	0	Graduate	1	1	53.5	1.6	20.8984	Peso adequado	72.4	2024.09	1060.57	432.34	531.18	25.49	15.71	9.86	8.46	1.24	2.16	21.33	1289.93	1.1	11.91	294.15	2.47	1662.02	2979.87	123.63	4062	11.16	233.28	16.79	6.77	2.98	4.28	25.91	2.32
650	6	0	alimentary	medium	2	6.43284	431	2	6	23	female	Married	1	High school	1.2	0	43.9	1.55	18.2726	Baixo Peso	64	1840.82	1096.12	369.74	374.95	12.86	13.6	9.44	8.47	0.94	2.54	35.67	239.48	1.24	11.48	267.93	3.39	1066.07	2318.01	71.42	6423.19	10.51	236.03	25.71	0.27	3.42	2.73	24.98	0.78
651	6	0	alimentary	medium	2	6.43284	431	2	6	29	female	Single	0	Post graduate	1.7	1	47.2	1.65	17.337	Baixo Peso	70.5	2402.5	1250.8	433.87	717.82	33.67	26.95	10.69	9.19	1.04	1.75	23.04	564.02	1.3	10.34	252.98	8.75	1213.56	2782.04	35.72	3776.26	16	145.37	79.71	1	3.83	6.97	16.84	1.12
701	7	0	textile	medium	8	6.23611	449	2	6	45	female	Married	1	High school	1.2	1	61.6	1.55	25.64	Sobrepeso	83.1	1316.07	780.24	220.45	315.38	11.66	10.82	7.87	7.15	0.62	1.25	13.56	780.22	0.62	4.63	202.74	2.89	993.4	2665.22	68.9	2783.68	5.04	214.13	158.33	3.83	6.2	2.74	21.74	0.53
702	7	0	textile	medium	8	6.23611	449	2	6	53	female	Married	1	Middle school	1	0	82.4	1.53	35.2001	Obesidade II	104.1	1318.59	802.21	216.82	299.56	9.73	8.03	8.51	7.33	0.77	0.6	15.12	276.78	0.44	4.51	147.25	1.17	765.04	1270.94	81.7	2424.35	4.17	194.83	26.54	1.4	3.67	2.15	9.79	0.61
703	7	0	textile	medium	8	6.23611	449	2	6	62	female	Divorced	3	High school	1	0	52.5	1.44	25.3183	Sobrepeso	89.55	1473.72	737.43	353	383.29	12.28	14.38	7.08	6.28	0.46	0.82	9.56	117.59	0.43	7.15	98.13	0.9	939.61	1270.67	37.54	2450.54	11.9	15.56	10.04	1.39	2.44	6.16	8.13	0.77
705	7	0	textile	medium	8	6.23611	449	2	6	59	female	Married	2	Elementary school	2	0	68.5	1.57	27.7902	Sobrepeso	89.9	2780.28	1592.74	482.26	705.28	28.44	21.72	15.74	14.16	1.48	3.42	34.97	579.21	0.81	10.12	298.64	2.99	1143.49	3133.88	72.52	5821.21	10.67	183.66	29.29	1.69	3.35	3.2	23.59	1.63
707	7	0	textile	medium	8	6.23611	449	2	6	52	female	Married	4	Elementary school	1	0	56.8	1.5	25.2444	Sobrepeso	82.4	1472.18	763.54	368.69	339.96	14.72	12.75	5.93	5.02	0.86	1.51	22.34	391.94	0.98	9.58	230.94	2.75	881.26	2336.3	61.03	5900.28	11.27	283.24	24.74	1.1	3.87	4.09	14.61	0.98
708	7	0	textile	medium	8	6.23611	449	2	6	52	female	Married	0	Middle school	1	0	55.7	1.58	22.3121	Peso adequado	80.8	1556.25	999.86	306.72	249.66	8.06	8.43	6.04	5.42	0.66	2.25	32.82	154.22	0.9	8.22	225.94	2.23	784.41	2096.23	84.35	2703.76	8.26	182.84	31.58	0.45	4.52	0.45	16.99	0.47
709	7	0	textile	medium	8	6.23611	449	2	6	49	female	Single	0	Elementary school	1	0	62.9	1.57	25.5183	Sobrepeso	81.3	2381.24	1412.02	270.61	698.61	32.21	20.72	10.54	9.31	1.06	2.61	8.34	447.56	0.42	5.57	155.65	1.3	695.19	1721.32	66.61	4312.69	8.06	100.81	15.32	1.77	2.41	1.08	16.02	0.4
712	7	0	textile	medium	8	6.23611	449	2	6	29	male	Single	0	Elementary school	1	0	101.9	1.75	33.2735	Obesidade I	109.85	2007.67	1187.09	331.54	489.05	20.87	15.87	9.33	8.32	0.95	2.15	43.17	186.51	1.05	9.69	258.93	2.86	906.93	2334.67	37.51	3604.53	9.99	26.17	27.37	0.75	4.01	0.55	13.97	1.33
714	7	0	textile	medium	8	6.23611	449	2	6	51	female	Single	1	Elementary school	1	0	52.2	1.57	21.1773	Peso adequado	73	962.86	414.37	237.78	310.71	15.07	10	5.87	5.25	0.58	0.65	8.36	108.27	0.27	4.08	68.14	0.42	489.65	802.6	24.08	1782.85	7.58	14.27	5.95	0.64	1.89	1.89	10.61	0.27
716	7	0	textile	medium	8	6.23611	449	2	6	48	female	Married	0	Elementary school	1	0	56.4	1.44	27.1991	Sobrepeso	81	1975.39	906.46	351.98	716.96	37.74	22.09	9.37	8.26	1.19	3.12	34.16	1332.44	0.98	8.15	219.74	2.77	1302.83	2041.84	74	3494.7	9.63	522.42	169.41	0.86	7.25	1.85	10.92	0.99
717	7	0	textile	medium	8	6.23611	449	2	6	37	female	Married	1	Middle school	1	0	54.8	1.52	23.7188	Peso adequado	71	985.44	462.04	141.01	382.39	21.3	11.31	7.81	3.95	3.85	0.84	20	949.82	0.53	4.43	245.19	1.5	736.35	1209.04	15.18	1234.82	5.31	428.46	343.66	0.3	5.57	0.89	12.41	0.28
723	7	0	textile	medium	8	6.23611	449	2	6	50	female	Married	1	Middle school	1	0	80.5	1.54	33.9433	Obesidade I	101.4	1897.5	1032.15	277.65	587.69	23.84	22.35	11.35	9.42	0.82	1.5	12.51	698.47	0.54	7.23	194.71	1.27	1228.22	2253.8	30.81	4218.7	8.48	26.2	15.8	3.28	1.49	2.58	13.19	0.18
725	7	0	textile	medium	8	6.23611	449	2	6	45	female	Married	0	Middle school	1	0	57.8	1.58	23.1533	Peso adequado	81.95	1221.87	552.83	301.84	367.2	11.57	13.34	11.39	10.24	0.86	0.23	11.07	287.86	0.32	3.45	144.73	0.85	908.13	2071.63	61.17	2135.46	4.27	79.25	125.36	2.22	3.4	1.55	27.06	0.2
727	7	0	textile	medium	8	6.23611	449	2	6	60	female	Widower	5	Elementary school	3.6	0	59.5	1.46	27.9133	Sobrepeso	90.1	730.35	463.17	98.39	168.8	7.15	5.21	4.85	4.27	0.6	0.88	11.37	430.14	0.27	1.46	73.74	1.2	468.07	1011.52	23.82	1156.02	2.37	263.04	28.61	1.15	4.06	1.26	3.61	0.33
728	7	0	textile	medium	8	6.23611	449	2	6	49	female	Married	2	Middle school	1	0	49.3	1.45	23.4483	Peso adequado	76	1950.22	1191.44	212.54	546.24	13.64	17.5	17.86	16.04	1.4	1.8	9.58	202.34	0.77	8.29	183.23	2.06	861.34	1894.59	105.68	3320.21	5.06	266.68	57.25	2.07	4.3	1.9	4.53	0.62
729	7	0	textile	medium	8	6.23611	449	2	6	48	female	Single	0	Elementary school	1	0	63.8	1.62	24.3103	Peso adequado	85.5	1456.8	743.56	231.7	481.54	16.96	19.28	11.17	9.96	0.98	0.85	13.5	216.01	0.32	3.84	131.6	1.31	697.2	1531.31	58.97	3197.08	6.61	118.74	137.08	1.77	4.05	1.67	10.31	0.43
732	7	0	textile	medium	8	6.23611	449	2	6	43	female	Widower	2	Middle school	1	0	53.4	1.43	26.1137	Sobrepeso	86.5	1685.91	766.47	457.52	461.93	15.93	15.79	12.38	11.13	1.01	0.71	17.32	445.51	0.48	6.92	237.03	1.1	1396.18	2163.32	114.53	3693.36	11.53	159.5	51.33	3.81	3.91	2.94	24.95	0.86
734	7	0	textile	medium	8	6.23611	449	2	6	59	female	Married	3	Middle school	1	0	66.3	1.59	26.2252	Sobrepeso	91.3	1360.4	802.05	169.67	388.68	14.15	9.95	12.06	9.8	1.19	0.3	14.2	790.73	0.46	7.06	148.03	0.93	1096.31	1422.52	85.19	2334.52	4.55	136.63	85.82	8.66	4.68	9.3	7.04	0.2
735	7	0	textile	medium	8	6.23611	449	2	6	61	female	Divorced	2	Middle school	1	0	89.5	1.45	42.5684	Obesidade III	119.1	1726.82	890.29	280.67	555.86	16.52	17.73	13.71	12.81	0.72	5.15	15.23	224.52	0.63	7.09	174.88	1.97	739.59	1818.49	53.64	2813.79	7.55	41.71	141.96	1.05	4.02	0.97	28.07	0.49
736	7	0	textile	medium	8	6.23611	449	2	6	51	female	Married	2	Elementary school	1	0	74.2	1.53	31.6972	Obesidade I	102.3	1768.28	871.95	409.38	486.95	19.18	16.03	9.43	7.96	0.89	1.3	25.67	677.92	0.83	11.98	261.68	2.71	1131.34	2530.28	118.96	3505.05	13	105.17	230.83	1.93	8.21	3.22	21.45	0.66
737	7	0	textile	medium	8	6.23611	449	2	6	40	female	Single	0	Middle school	1	0	69.4	1.55	28.8866	Sobrepeso	89.5	1320.34	787.96	128.57	403.82	12.74	15.01	9.84	8.88	0.71	1.83	13.13	164.72	0.45	3.98	126.21	1.38	519.58	1544.83	28.36	2717.56	3.48	8.05	160.06	0.89	4.45	0.98	12.18	0.7
738	7	0	textile	medium	8	6.23611	449	2	6	55	female	Married	1	Middle school	1	0	59.8	1.51	26.2269	Sobrepeso	92	634.9	428.69	88.39	117.81	4.4	3.1	2.01	1.89	0.13	0.54	4	287.37	0.23	4.07	91.57	0.89	300.05	996.86	14.54	1416	2.23	41.43	0.18	0.05	0.31	0.19	2.39	0.35
739	7	0	textile	medium	8	6.23611	449	2	6	47	female	Married	2	Elementary school	1	0	80.9	1.43	39.5618	Obesidade II	112.5	1539.24	805.07	210.76	523.42	23.76	20.08	8.21	7.07	0.98	1.77	11.23	450.17	0.47	4.46	133.96	1.09	553.09	1744.39	23.48	3768.96	10.43	226.36	71.11	3.21	3.32	1.78	7.79	1.03
801	8	0	textile	small	7	1.94595	144	6	18	42	male	Married	1	Elementary school	1	0	97.3	1.73	32.5103	Obesidade I	112.75	464.46	127.71	148.64	188.1	9.65	6.1	1.91	1.68	0.15	0.69	4.41	267.98	0.16	3.08	55.54	1	412.24	372.27	45.17	873.1	5.06	4.56	3.57	0.41	0.87	1.46	5.9	0.1
807	8	0	textile	small	7	1.94595	144	6	18	28	male	Single	0	Graduate	1.5	1	105.6	1.7	36.5398	Obesidade II	98.5	2651.43	1353.22	408.38	889.83	32.17	28.85	25.05	22.38	2.39	3.47	25.61	701.53	1.3	10.84	347.93	7.08	1435.05	2731.03	74.43	5409.08	13.57	185.84	32.61	3.53	4.72	4.33	17.08	1.57
809	8	0	textile	small	7	1.94595	144	6	18	42	female	Single	3	High school	1	0	86.1	1.66	31.2455	Obesidade I	95	3029.24	1243.54	477.16	1308.55	40.18	32.9	18.97	17.38	1.32	5.11	14.12	196.27	0.57	9.64	220.34	1.77	1133.66	2705.43	45.46	1681.63	15.89	48.95	18.5	1.08	3.46	2.04	24.17	0.84
812	8	0	textile	small	7	1.94595	144	6	18	65	male	Married	4	High school	2.9	1	60.8	1.67	21.8007	Peso adequado	79.25	1636.4	735.01	398.37	503.02	23.47	16.46	8.36	6.47	0.73	0.97	18.83	770.44	0.8	6.77	320.61	1.87	1649.45	2917.51	132.96	3003.55	7.29	97.66	10.34	11.95	3.06	6.15	18.79	1.53
813	8	0	textile	small	7	1.94595	144	6	18	59	female	Single	0	High school	3.1	1	71.2	1.54	30.0219	Obesidade I	99.65	1488.05	768.62	307.78	411.64	14.18	14.87	10.4	9.25	1.12	0.93	12.51	302.78	0.82	8.37	210.88	5.32	804.32	2296.51	78.99	2456.32	9.97	27.34	74.26	0.93	2.08	3.44	18.12	1
814	8	0	textile	small	7	1.94595	144	6	18	22	female	Single	0	High school	1.2	1	54.1	1.59	21.3995	Peso adequado	66.75	1660.11	869.18	411.03	379.89	20.62	12.54	3.46	2.77	0.45	1.43	20.29	844.26	0.74	8.63	228.41	1.46	1190.07	2103.29	40.95	3545.42	14.02	228.6	117.37	1.93	2.33	1.54	15.5	1.16
816	8	0	textile	small	7	1.94595	144	6	18	52	male	Single	2	Middle school	5.3	1	86	1.65	31.5886	Obesidade I	107	2689.7	880.92	660.97	1147.81	41.58	45.5	24.06	19.99	2	2.38	22.15	511.89	1.18	17.04	342.68	1.82	1849.17	3798.89	114.76	4432.62	23.94	115.49	78.48	3.96	6.33	5.02	23.92	1.31
818	8	0	textile	small	7	1.94595	144	6	18	25	female	Married	1	High school	0.9	0	59.6	1.64	22.1594	Peso adequado	77.65	2645.26	1467.17	441.78	736.31	22.4	21.8	18.72	17.03	1.61	3.35	22.91	367.91	0.83	10.03	228.67	2.98	1069.89	2414.09	78.45	4400.91	13.88	104.72	112.39	1.5	7.2	1.63	36.91	0.77
821	8	0	textile	small	7	1.94595	144	6	18	36	male	Married	5	Middle school	1.1	0	91.8	1.7	31.7647	Obesidade I	107.6	2580.31	1467.08	429.54	683.69	24.56	21.74	19.26	17.35	1.54	3.49	23.06	320.13	0.71	10	200.13	1.86	1135.37	2031.26	103.52	3819.24	12.17	49.86	69.85	1.76	3.81	3.46	19.14	1.1
822	8	0	textile	small	7	1.94595	144	6	18	24	female	Single	1	High school	1	0	70.2	1.5	31.2	Obesidade I	92.25	931.38	477.82	163.62	289.93	10.27	10.69	6.65	5.73	0.85	1.76	15.71	200.42	0.58	6.77	145.87	1.54	541.17	1373.36	55.52	1528.74	7.28	46.18	25.95	1.56	1.86	2.86	6.19	0.58
823	8	0	textile	small	7	1.94595	144	6	18	39	female	Single	2	High school	1	0	59.3	1.55	24.6826	Peso adequado	77.5	1591.07	867.44	302.51	421.12	18.67	14.61	7.81	7.02	0.64	1.15	12.28	856.06	0.46	8.24	221.08	2.58	1516.81	1815.65	91.31	2050.96	6.56	58.51	20.82	8.11	3.04	3.9	14.97	0.72
827	8	0	textile	small	7	1.94595	144	6	18	38	female	Married	2	High school	1	0	67.7	1.58	27.1191	Sobrepeso	84.6	2405.95	1529.59	247.98	628.38	19.77	20.34	12.64	11.67	1.05	6.19	13.26	397.67	0.38	5.49	134.76	0.8	722.99	1633.41	41.47	2301.53	9.19	34.96	7.98	1.71	1.74	3.04	9.61	0.75
829	8	0	textile	small	7	1.94595	144	6	18	34	male	Married	2	High school	2.2	0	99.5	1.7	34.4291	Obesidade I	111.9	1432.36	885.86	147.02	399.48	12.31	21.56	8.43	7.53	0.87	0.53	34.9	236.79	1.02	7.99	220.14	2.37	589.7	2468.31	13.77	7351.35	4.54	232.18	125.43	0.63	6.78	0.57	3.95	0.77
834	8	0	textile	small	7	1.94595	144	6	18	31	female	Married	0	Graduate	1	0	52.3	1.56	21.4908	Peso adequado	70	2413.12	1193.83	506.31	712.97	34.87	27.21	8.41	6.85	1.19	4.28	46.47	538.62	1.66	18.15	349.4	3.41	1237.88	2665.94	51.44	11100.4	19.69	645.96	20.4	1.73	4.19	1.7	21.33	0.94
840	8	0	textile	small	7	1.94595	144	6	18	22	female	Single	0	High school	1	0	61.1	1.58	24.4752	Peso adequado	73.2	3169.51	1735.4	516.4	917.72	30.76	32.24	25.16	22.74	2.04	2.85	36.13	695.53	1.38	11.88	346	3.03	1702.27	4448.8	145.5	4883.15	14.59	160.83	201.21	1.74	10.97	1.87	52.51	0.99
841	8	0	textile	small	7	1.94595	144	6	18	25	female	Single	2	High school	1	0	54.7	1.46	25.6615	Sobrepeso	83	1326.25	767.23	224.37	334.66	10.24	12.78	7.78	6.73	0.73	0.61	20.7	182.47	0.58	7.36	158.73	1.32	878.8	2060.84	65.59	2640.63	8.55	15.31	123.61	1.99	3.6	3.64	2.78	0.61
844	8	0	textile	small	7	1.94595	144	6	18	39	male	Married	1	Middle school	1	1	64.5	1.63	24.2764	Peso adequado	83.25	2088.79	1244.04	225.54	619.21	21.91	20.1	13.87	12.32	0.94	2.54	18.87	323.65	0.51	8.13	256.92	1.9	1292.98	1884.8	74.2	4078.94	6.17	2.72	49.29	3	4.14	2.45	4.89	0.53
845	8	0	textile	small	7	1.94595	144	6	18	44	female	Married	1	High school	1.5	1	69.2	1.57	28.0742	Sobrepeso	90.6	2130.12	1304.22	237.53	588.37	20.46	23.79	12	10.5	1.12	2.77	21.2	147.29	0.92	13.77	224.27	3.84	688.68	2410.62	73.61	4208.78	9.77	127.79	24.37	0.9	2.86	3	10.14	0.87
846	8	0	textile	small	7	1.94595	144	6	18	32	male	Single	0	High school	1	0	73.5	1.7	25.4325	Sobrepeso	86.35	2897.83	1529.69	303.5	1064.64	43.14	41.53	16.26	13.84	1.39	8.41	17.04	667.9	1.03	10.79	263.72	1.91	1079.18	2779.4	49.42	5177.7	12.03	146.97	241.1	3.44	4.55	2.79	17.63	1.26
847	8	0	textile	small	7	1.94595	144	6	18	32	male	Single	0	High school	1	0	73.7	1.66	26.7455	Sobrepeso	89.15	3062.76	1307.91	528.02	1226.83	48.36	43.98	23.68	21.14	2.02	3.52	16.99	752.72	0.93	13.96	280.98	2.17	1226.79	2718.59	115.27	8177.2	26.67	199.56	13.33	0.97	4.03	2.97	15.06	0.58
848	8	0	textile	small	7	1.94595	144	6	18	23	male	Single	0	High school	1.5	0	71.1	1.69	24.8941	Peso adequado	75.5	4708.46	2528.39	748.88	1431.18	58.12	50.09	26.17	22.95	2.67	10.56	82.24	1441.85	3.12	35.39	602.91	6.97	2823.65	4697.83	188.56	11719.3	30.65	400.99	98.05	3.73	10.81	7.5	31.16	2.18
849	8	0	textile	small	7	1.94595	144	6	18	26	male	Married	1	High school	1.7	0	92.2	1.83	27.5314	Sobrepeso	93	2505.98	1189.01	398.83	918.13	33.07	29.29	14.84	14.26	1.47	10.41	28.1	367.18	1.01	11.28	279.5	2.93	889.29	2709.94	27.55	7498.05	19.67	266.84	22.85	0.32	3.58	0.6	13.01	0.96
850	8	0	textile	small	7	1.94595	144	6	18	26	female	Married	0	High school	1	1	45.8	1.65	16.8228	Baixo Peso	62	2120.54	1282.63	374.62	463.29	16.21	13.8	12.6	10.68	0.91	3.73	25.13	203.83	18.25	20.72	242.81	3.35	1327.74	2137.2	158.35	5021.27	10.85	20087.7	32.11	0	3.72	96.69	26.18	0.53
851	8	0	textile	small	7	1.94595	144	6	18	44	female	Single	3	High school	1	0	90.5	1.62	34.4841	Obesidade I	109.5	2001.47	1209.79	209.96	581.72	18.62	21.94	14.71	12.61	0.91	4.77	18.15	206.79	0.67	7.93	206.57	2.35	795.57	2115.32	23.25	3994.99	5.07	71.93	14.12	1.09	2.74	0.76	12.55	1.07
852	8	0	textile	small	7	1.94595	144	6	18	49	male	Married	2	High school	1.8	1	69.9	1.67	25.0636	Sobrepeso	84.7	2787.36	1303.87	721.82	761.67	21.94	26.7	22.89	20.36	2.05	1.7	37.2	274.28	1.23	15.75	334.38	2.66	1748.02	3455.15	172.65	4856.82	23.12	44.18	130.21	1.84	8.36	9.03	31.33	0.53
1002	10	1	textile	medium	17	5.81013	459	2.66667	8	57	male	Widower	2	High school	2.3	1	83.4	1.7	28.8581	Sobrepeso	102.75	2129.08	1575.99	331.74	221.35	8.94	6.54	5.22	4.68	0.52	0.99	27.24	260.05	0.73	6.4	188.91	1.96	865.31	1916.55	47.6	4371.02	5.91	103.18	27.38	1.42	2.7	1.01	12.93	0.28
1003	10	1	textile	medium	17	5.81013	459	2.66667	8	42	male	Married	2	High school	2	1	65.5	1.69	22.9334	Peso adequado	75.85	2728.96	1755.74	450.87	522.35	19.77	17.87	10.12	8.91	0.98	1.63	62.46	1111.9	1.8	14.93	497.79	7.25	1812.52	4307.33	156.97	5500.34	12.39	211.8	372.2	4.24	12.41	3.49	31.55	0.92
1004	10	1	textile	medium	17	5.81013	459	2.66667	8	57	male	Married	5	Elementary school	1	0	86.6	1.62	32.998	Obesidade I	109	1686.15	781.76	382.31	522.08	17.43	20.59	13.42	11.89	1.33	1.69	30.3	150.03	0.87	8.59	190.14	2.11	894.38	1839.86	40.03	4052.33	12.18	123.71	388.59	0.5	3.55	3.62	18.45	0.86
1005	10	1	textile	medium	17	5.81013	459	2.66667	8	41	female	Single	0	Graduate	1	0	53.8	1.63	20.2492	Peso adequado	72.65	1578.7	1043.23	196.86	338.61	13.12	10.82	6.48	5.82	0.55	1.52	25.83	583.54	0.71	6.48	241.77	1.88	1161.86	2658.62	47.48	3073.31	5.08	177.31	65.45	4.41	4.29	2.46	7.97	0.92
1006	10	1	textile	medium	17	5.81013	459	2.66667	8	40	female	Married	2	Middle school	1	0	71.3	1.55	29.6774	Sobrepeso	98.1	2577.73	1123.46	606.57	847.7	25.68	38.15	18.47	16.52	1.55	2.43	21.13	196.82	0.81	13.32	227.05	2.21	1341.43	2988.69	35.42	7514.3	20.9	131.16	61.7	1.06	6.68	8.15	18.35	1.4
1007	10	1	textile	medium	17	5.81013	459	2.66667	8	36	female	Married	2	High school	1.5	0	86.8	1.69	30.3911	Obesidade I	98	1879.06	1016.91	275	587.15	28.1	21.23	8.6	7.64	0.79	2.86	8.26	931.25	0.34	6.72	157.97	2.1	1140.21	1364.41	48.96	2914.81	9.06	188.24	11.31	1.9	2.41	3.61	3.53	0.26
1009	10	1	textile	medium	17	5.81013	459	2.66667	8	54	female	Married	5	High school	1.5	0	89.7	1.55	37.3361	Obesidade II	107.5	1033.61	634.03	227.13	172.45	4.38	5.26	7.57	4.31	3.11	0.35	23.42	209.9	0.69	8.43	216.66	2.5	606.45	1841.39	28.94	1795.35	8.63	280.49	22.72	0.11	1.86	2.08	2.44	0.23
1010	10	1	textile	medium	17	5.81013	459	2.66667	8	34	female	Married	1	High school	1.5	0	74	1.58	29.6427	Sobrepeso	95.15	2008.05	1058.69	417.55	531.81	14.67	16.95	14.46	13.38	1.23	2.96	32.01	237.49	0.97	7.04	201.41	3.19	965.64	2553.17	84.24	2962.3	11.17	241.88	485.52	1.38	10.26	1.45	37.55	0.47
1011	10	1	textile	medium	17	5.81013	459	2.66667	8	28	female	Married	1	High school	1.5	0	61.2	1.53	26.1438	Sobrepeso	90.65	1957.1	667.42	554.97	734.7	28.35	28.16	16.28	14.65	1.5	2.51	18.51	139.69	0.72	9.71	175.8	1.68	1008.14	2077.84	47.86	5111.86	23.46	55.08	191.7	0.45	4.52	4.09	28.51	0.21
1014	10	1	textile	medium	17	5.81013	459	2.66667	8	41	female	Married	0	Graduate	1.5	0	52.7	1.45	25.0654	Sobrepeso	77	770.73	336.99	220.59	213.15	9.1	7.94	3.4	3.16	0.21	0.35	9.34	264.86	0.36	3.82	101.69	1	628.91	1530.16	58.31	2314.7	6	277.53	42.27	1.51	2.65	1.47	11.25	0.44
1017	10	1	textile	medium	17	5.81013	459	2.66667	8	46	male	Single	3	Middle school	1.7	0	90.1	1.67	32.3066	Obesidade I	103.35	2631.33	1536.84	444.35	650.14	27.98	22.65	10.85	9.17	0.7	4.39	18.92	533.57	10.66	15.91	248.48	2.49	1464.68	2532.28	43.03	4630.19	17.67	11466.1	16.46	4.11	2.9	57.54	26.68	0.65
1018	10	1	textile	medium	17	5.81013	459	2.66667	8	42	female	Divorced	1	High school	1.3	0	97.6	1.58	39.0963	Obesidade II	103.25	1672.28	1004.64	312.94	354.71	11.59	12.07	11.05	9.97	0.83	0.65	19.95	137.06	0.38	7.49	123.78	1.33	705.35	1542.27	64.99	2747.23	11.46	235.61	742.89	0.82	3.35	0.86	17.14	0.5
1019	10	1	textile	medium	17	5.81013	459	2.66667	8	34	female	Married	1	High school	1	0	60.9	1.53	26.0156	Sobrepeso	82.5	1757.95	770.01	383.8	604.14	20.45	17.74	23.15	20.01	2.25	0.97	16.23	827.74	0.68	10.1	184.38	2.35	1208.67	1778.45	109.88	4485.01	8.35	248.74	351.87	6.88	4.82	8.3	22.97	0.59
1020	10	1	textile	medium	17	5.81013	459	2.66667	8	31	female	Married	0	High school	1.5	0	61	1.52	26.4024	Sobrepeso	80.8	1688.45	920.65	338.98	428.81	16.87	15.05	6.15	4.36	0.51	1.88	15.58	446.97	0.63	7.1	214.48	1.29	1048.44	2203.4	75.09	2794.44	8.81	330.73	92.83	3.85	4	6.43	9.39	0.84
1022	10	1	textile	medium	17	5.81013	459	2.66667	8	49	female	Single	1	Middle school	1	0	59.7	1.49	26.8907	Sobrepeso	83.65	1385.55	1010.66	220.54	154.34	6.15	6.06	1.86	1.49	0.21	0.41	16.34	212.23	0.52	5.66	171.99	1.2	601.43	1954.04	13.2	1744.84	7.75	69.11	18.58	1.25	1.93	3.69	3.92	0.14
1024	10	1	textile	medium	17	5.81013	459	2.66667	8	44	female	Single	3	High school	1	0	72.5	1.54	30.5701	Obesidade I	97.6	1682.01	801.63	387.34	493.04	16.12	18.21	10.62	9.34	0.76	1.42	19.7	209.98	0.71	9.97	204.72	1.69	1283.11	2220.71	57.74	3337.34	12.27	17.95	11.72	2.15	3.94	5.87	9.31	0.84
1025	10	1	textile	medium	17	5.81013	459	2.66667	8	40	female	Married	0	High school	1	0	62.3	1.56	25.5999	Sobrepeso	87.65	2419.76	1241.51	403.65	774.6	25.22	33.61	16.44	15.34	0.78	3.5	40.03	628.19	1.5	14.52	373.3	3.15	1691.08	2760.51	38.67	3686.21	12.88	21.01	49.15	4.14	9.5	5.02	16.62	0.55
1029	10	1	textile	medium	17	5.81013	459	2.66667	8	35	male	Married	1	High school	1.6	1	67.7	1.66	24.5682	Peso adequado	85.25	2176.7	1312.66	340.22	523.82	27.08	14.65	8.25	6.83	0.86	1.4	18.95	363.99	9.17	9.84	169.33	1.73	1129.57	1907.24	58.36	3491.03	7.81	10060.4	220.76	3.47	3.76	50.07	21.78	0.84
1030	10	1	textile	medium	17	5.81013	459	2.66667	8	50	male	Married	2	High school	1.9	0	85.9	1.73	28.7013	Sobrepeso	106.95	2145.74	1064.36	491.09	590.3	11.65	14.23	8.53	9.39	0.76	11.37	24.69	220.3	0.88	10.25	241.93	2.08	1333.13	3180.96	82.42	2670.52	13.36	188.82	73.2	1.73	5.62	5.62	17.27	0.41
1031	10	1	textile	medium	17	5.81013	459	2.66667	8	41	female	Single	0	High school	1	0	62.6	1.6	24.4531	Peso adequado	85.25	1311.81	543.74	338.48	429.59	13.26	15.45	11.97	10.64	1.01	2.9	20.33	225.28	0.69	6.1	154.01	1.73	856.62	1880.26	67.99	1914.21	8.84	255.53	371.54	1.75	5.23	1.15	23.96	0.53
1032	10	1	textile	medium	17	5.81013	459	2.66667	8	34	female	Married	1	High school	1	0	59.6	1.52	25.7964	Sobrepeso	89.55	2170.87	869.52	671.06	630.28	26.79	21.53	11.4	8.2	1	2.01	22.48	954.56	3.61	8.73	259.31	1.74	1680.64	3044.71	101.05	3962.56	15.42	353.26	192.55	32.75	5.59	6.56	27.62	0.45
1102	11	1	textile	small	16	3.92683	161	2	4	41	male	Married	2	High school	1.1	0	63	1.58	25.2363	Sobrepeso	82.8	1657.24	1000.4	316.15	340.68	9.57	11.52	13.09	11.9	1.13	0.85	28.16	124.08	0.73	7.59	188.59	2.34	838.43	1984.13	51.48	3249.48	7.97	68.25	35.08	0.53	3.71	0.53	21.29	0.9
1104	11	1	textile	small	16	3.92683	161	2	4	38	female	Married	1	High school	1	0	78.9	1.56	32.4211	Obesidade I	98.4	2152.56	1074.92	360.3	717.34	27.84	24.35	17.52	15.08	1.38	1.3	25.65	389.4	1	8.29	325.29	1.92	1321.44	2953.49	51.47	2810.59	12.67	180.5	60.57	3.6	5.23	6.09	5.59	0.3
1105	11	1	textile	small	16	3.92683	161	2	4	26	male	Married	2	High school	1.3	0	88.1	1.69	30.8463	Obesidade I	101.35	1541.4	509.68	427.36	604.35	22.84	25.45	9.32	8.23	0.7	1.87	10.07	167.44	0.41	8.75	116.33	1.29	986.25	1571.22	41.31	4344.79	18.76	144.23	71.73	1.61	3.81	6.26	10.98	0.24
1108	11	1	textile	small	16	3.92683	161	2	4	36	female	Married	0	High school	1	0	63.5	1.55	26.4308	Sobrepeso	88.65	1553.55	996.85	201.16	355.54	12.68	7.98	5.43	4.87	0.5	1.32	23.88	553.67	0.73	6.02	176.75	1.98	726.52	1587.14	15.56	3582.56	7.41	99.58	41.29	1.06	1.66	1.06	5.03	1.05
1109	11	1	textile	small	16	3.92683	161	2	4	59	male	Married	3	Middle school	1	0	89.7	1.66	32.5519	Obesidade I	109.3	1962.15	840.72	527.46	593.96	21.54	23.84	10.5	8.95	0.99	0.97	27.57	392.18	0.77	11.32	189.38	1.83	1564.55	2401.02	65.37	3608.64	18.4	334.57	38.76	3.64	7.57	9.84	9.95	0.5
1110	11	1	textile	small	16	3.92683	161	2	4	27	female	Married	1	High school	1	0	58.6	1.59	23.1795	Peso adequado	81.35	2021.12	884.75	283	853.36	33.44	30.08	13.13	11.31	1.03	5.79	22.08	415.94	0.84	9.3	217.21	1.86	1242.5	2189.72	67.89	4240.99	9.16	167.29	32.99	4.55	4.29	2.67	10.29	1.05
1111	11	1	textile	small	16	3.92683	161	2	4	33	female	Married	1	High school	1.3	0	55.2	1.53	23.5807	Peso adequado	85	1090.63	636.35	216.55	237.73	8.2	9.12	4.1	3.69	0.24	1.82	16.81	97.68	0.53	5.75	143.27	1.38	506.56	1621.65	4.31	2367.28	7.56	197.73	296.5	0.11	1.81	2.81	9.31	0.32
1113	11	1	textile	small	16	3.92683	161	2	4	52	male	Married	3	Middle school	1	0	72.8	1.71	24.8965	Peso adequado	92.75	3375.56	1716.73	787.79	871.04	23.3	28.52	32.74	29.94	2.77	1.68	42.76	344.38	1.51	17.36	399.42	4.74	2025.46	4532.73	201.67	5581.49	19.77	175.15	380.37	2.2	9.83	2.11	55.98	0.96
1115	11	1	textile	small	16	3.92683	161	2	4	48	female	Married	2	High school	1.7	0	68.3	1.53	29.1768	Sobrepeso	92.85	1375.14	815.74	201.87	357.54	9.63	10.56	9.58	8.67	0.67	1.76	11.74	502.24	0.45	4.6	149.23	1.43	1168.23	1832.74	50.28	2580.13	4.38	123.03	35.22	4.47	3.89	2.39	3.64	0.58
1116	11	1	textile	small	16	3.92683	161	2	4	42	male	Married	1	High school	3.5	0	84	1.71	28.7268	Sobrepeso	98.3	2473.74	1302.59	462.62	708.53	23.73	27.46	16.56	15.06	1.28	2.08	19.89	234.14	0.73	10.56	190.47	2.42	1218.67	1882.93	35.29	7314.78	16.5	64.99	349.25	0.89	3.52	2.43	18.69	1.47
1119	11	1	textile	small	16	3.92683	161	2	4	47	male	Married	2	High school	1.2	0	88	1.55	36.6285	Obesidade II	110.2	1904.54	1042.41	416.36	445.76	12.8	14.14	14.95	12.98	1.38	1.59	36.29	329.1	0.76	6.94	290.35	2.46	1121.25	2523.29	39.61	4919.93	7.67	51.73	61.17	1.59	3.36	1.09	24.74	0.41
1121	11	1	textile	small	16	3.92683	161	2	4	50	male	Married	4	High school	2.1	0	68.7	1.6	26.8359	Sobrepeso	89.95	1740.96	886.68	407.72	446.57	13.38	13.97	16.46	14.92	1.56	1.57	33.15	341.15	0.76	6.71	265.53	2.33	1265.17	3073.23	68.88	3469	6.13	76.04	38.19	1.86	4.39	1.3	35.81	0.31
1122	11	1	textile	small	16	3.92683	161	2	4	41	male	Married	2	High school	1	0	70.3	1.58	28.1606	Sobrepeso	94.45	1154.33	520.9	366	267.43	11.13	9.63	4.67	4.12	0.43	0.64	5.67	305.18	0.5	7.4	164.41	0.98	974.81	2267.28	69.83	1863.15	11.76	21.78	370.91	2.08	2.94	5.43	11.56	0.3
1123	11	1	textile	small	16	3.92683	161	2	4	44	female	Single	0	High school	1	0	52.2	1.52	22.5935	Peso adequado	70.55	2343.93	1003.44	415.59	924.9	39.01	25.77	11.44	9.27	1.21	3	20.57	495.38	11.99	11.95	173.55	1.4	1126.06	1912.79	19.6	6824.31	18	13379.2	128.39	0.78	3.74	65.13	17.81	0.33
1125	11	1	textile	small	16	3.92683	161	2	4	40	female	Single	1	Elementary school	1	0	77.4	1.53	33.0642	Obesidade I	98.65	1059.92	405.81	320.05	334.06	11.33	13.78	7.94	6.93	0.72	0.76	11.16	113.99	0.64	7.51	159.62	1.4	739.94	1968.71	9.68	5311.23	11.24	175.8	24.34	0.05	1.33	5.94	15.3	0.32
1127	11	1	textile	small	16	3.92683	161	2	4	33	female	Single	1	High school	1	0	69.6	1.54	29.3473	Sobrepeso	89.9	649.93	486.1	69.45	94.37	2.47	3.27	3.37	3.06	0.2	0.02	9.76	74.42	0.25	2.46	84.77	1.01	226.61	1101.08	22.45	978.83	1.99	47.69	65.61	0.58	2.02	0.5	2.94	0.24
1129	11	1	textile	small	16	3.92683	161	2	4	61	female	Divorced	6	Middle school	1	0	64.8	1.5	28.8	Sobrepeso	94.25	1302.17	668.49	343.03	290.65	8.42	10.56	10.19	8.99	1.04	0.32	30.81	166.42	0.68	6.34	241.47	1.58	923.04	2428.31	46.86	3516.9	6.99	102.76	56.79	0.57	3.53	2.15	25.14	0.28
1130	11	1	textile	small	16	3.92683	161	2	4	55	female	Married	2	Middle school	1	0	54.4	1.5	24.1778	Peso adequado	82	1054.99	656.94	172.32	225.74	8.23	5.89	7.89	6.83	1.03	10.48	13.67	493.96	0.46	6.63	151.4	2.37	552.02	1057.39	64.32	2410.52	4.03	125.65	98.47	1.57	2.78	0.87	5.57	0.36
1131	11	1	textile	small	16	3.92683	161	2	4	42	female	Married	3	High school	1	0	58.5	1.49	26.3502	Sobrepeso	83.75	1074.61	481.91	292.51	300.19	11.71	11.91	4.59	4.2	0.26	1.95	6.4	179.35	0.33	5.18	112.77	0.88	620.61	1389.36	16.73	1452.57	9.97	103.87	8.26	1.11	0.9	4.53	14.58	0.26
1202	12	1	alimentary	medium	11	7.74667	581	2.33333	7	40	male	Married	4	Middle school	1	0	85.7	1.69	30.006	Obesidade I	97.75	1158.48	537.96	311.94	308.58	9.36	10.96	9.72	9.05	0.63	1.46	10.96	104.49	0.57	4.78	138.08	1.85	801.77	1895.37	53.31	2605.5	5.6	1285.95	13.39	0.5	2.48	0.6	31.52	0.35
1204	12	1	alimentary	medium	11	7.74667	581	2.33333	7	34	male	Married	2	High school	1.6	0	94	1.8	29.0123	Sobrepeso	99.8	1869.2	854.71	545.8	468.69	21.63	17.14	7.02	5.8	0.93	1.43	22.24	672.12	1.22	16.34	273.9	3.24	1467.83	2643.98	154.29	8438.71	24.51	368.9	48.15	4.45	3.14	6.57	18.63	1.41
1206	12	1	alimentary	medium	11	7.74667	581	2.33333	7	29	female	Married	0	Graduate	1.5	0	54.5	1.48	24.8813	Peso adequado	75	1541.47	758.82	293.61	489.04	16.77	16.82	14.03	12.68	1.17	1.54	19.54	532.46	0.73	8.68	257.2	2.65	1197.68	2428.76	85.17	2780.08	8.52	107.76	58.84	2.1	6.2	3.05	24	0.44
1207	12	1	alimentary	medium	11	7.74667	581	2.33333	7	34	male	Married	1	High school	1.5	1	72.8	1.64	27.0672	Sobrepeso	92.5	2549.83	1255.62	418.79	875.42	25.97	23.38	11.73	12.44	1.31	15.18	25.94	194.57	0.64	11.75	187.49	1.81	786.25	1974.69	48.79	6296.52	22.68	141.28	150.41	0.63	4	2.32	6.77	0.38
1210	12	1	alimentary	medium	11	7.74667	581	2.33333	7	26	female	Single	0	High school	1.3	0	79.4	1.62	30.2545	Obesidade I	94.75	1863.53	1100.82	498.93	263.78	9.69	9.36	6.94	5.46	0.62	0.33	9.92	247.99	0.38	3.7	183.07	0.67	1234.74	1948.79	123	3255.75	4.94	141.06	58.03	2.76	2.71	3.76	23.31	0.41
1211	12	1	alimentary	medium	11	7.74667	581	2.33333	7	35	female	Married	0	High school	1	0	61.5	1.54	25.9319	Sobrepeso	86.35	2276.17	983.2	613.09	679.88	28.87	27.71	7.56	6.67	0.54	1.74	20.86	524.52	0.98	13.57	218.55	2.49	1429.17	2303.92	125.95	8995.65	21.01	103.22	23.6	2	4.52	7.75	19.55	0.92
1214	12	1	alimentary	medium	11	7.74667	581	2.33333	7	31	female	Single	0	Post graduate	5	1	82.8	1.56	34.0237	Obesidade I	90.25	1457.62	858.29	308.37	290.96	7.99	9.83	10.17	9.08	0.91	0.25	17.32	220.2	1.05	6.91	203.67	4.63	954.51	2586.82	69	2802.81	8.27	1957.63	393.82	1.3	4.78	2.42	19.57	0.53
1215	12	1	alimentary	medium	11	7.74667	581	2.33333	7	53	female	Married	3	High school	1.5	0	62	1.62	23.6244	Peso adequado	82.55	1362.93	784.07	250.07	328.79	7.26	6.08	6.8	6.12	0.69	1.13	13.87	259.9	0.51	2.96	117.83	2.28	646.37	1572.49	37.39	2791.15	4.21	1357.77	28.52	0.74	3.65	0.6	11.89	0.65
1216	12	1	alimentary	medium	11	7.74667	581	2.33333	7	43	female	Single	0	Middle school	1	0	34	1.35	18.6557	Peso adequado	66.6	1793.4	853.35	369.37	570.68	21.21	22.58	13.9	12.32	1.22	2.14	23.35	396.29	0.8	8.7	216.68	1.7	996.75	2188.25	42.12	5453.21	12.82	138.68	357.21	1.26	3.61	3.48	9.8	0.51
1217	12	1	alimentary	medium	11	7.74667	581	2.33333	7	38	male	Married	4	High school	1.5	1	70.9	1.67	25.4222	Sobrepeso	85	2437.97	1449.35	332.66	655.96	16.23	20.82	19.75	16.98	1.65	2.25	45.51	545.64	1.01	12.25	270.13	2.3	1488.78	2880.99	121.04	5440.48	8.27	454.86	54.41	6.6	10.62	6.94	2.8	0.61
1218	12	1	alimentary	medium	11	7.74667	581	2.33333	7	43	male	Married	2	Middle school	1.3	1	84.1	1.66	30.5197	Obesidade I	101.6	2106.32	799.31	491.83	815.18	35.23	23.52	8.71	7.1	1.41	2.21	19.85	289.01	0.77	10.74	214.73	1.95	999.39	2287.45	34.08	4487.17	15.44	451.13	19.92	1.79	3.59	7.39	12.08	0.5
1222	12	1	alimentary	medium	11	7.74667	581	2.33333	7	43	male	Married	2	Graduate	4	0	82.3	1.73	27.4984	Sobrepeso	92.85	2860.04	1500.17	604.48	755.4	23.95	26.08	25.15	22.42	1.83	1.91	35.88	574.59	0.99	12.38	333.83	2.42	1831.05	4012.64	213.18	5534.15	16.4	417.99	671.79	5.44	6.67	7.35	35.54	1.04
1224	12	1	alimentary	medium	11	7.74667	581	2.33333	7	58	male	Married	4	High school	1	1	51.6	1.53	22.0428	Peso adequado	73	1880.7	1162.94	295.92	421.85	18.29	15.21	7.28	6.45	0.75	1.73	21.45	206.86	1.13	9.01	263.41	6.38	705.27	2566.05	34.59	4097.55	13.92	207.74	156.54	0.91	2.62	1.45	6.76	1.04
1228	12	1	alimentary	medium	11	7.74667	581	2.33333	7	36	male	Married	2	Elementary school	1	0	56.8	1.65	20.8632	Peso adequado	74	2136.02	1175.37	406.98	553.67	35.34	17.86	4.22	3.02	1.43	1.75	68.29	1438.57	1.63	12.36	399.27	3.91	1553.41	2766.72	13.7	7189.39	13.93	420.88	39.07	0.38	6.79	1.33	3.14	0.91
1229	12	1	alimentary	medium	11	7.74667	581	2.33333	7	54	male	Married	5	Middle school	1	0	64.7	1.53	27.6389	Sobrepeso	93.45	1484.74	606.08	502.31	376.35	12.94	13.45	9.34	7.62	0.92	0.51	27.17	186.89	0.88	11.22	258.33	1.58	1227.93	2790.36	99.55	6103.1	16.74	29.33	178.03	2.39	5.99	6.59	13.47	0.65
1232	12	1	alimentary	medium	11	7.74667	581	2.33333	7	52	male	Single	7	High school	1.1	0	79.3	1.65	29.1276	Sobrepeso	96.1	2000.4	1378.43	389.13	232.84	8.49	8.74	3.86	3.31	0.55	0.82	35.32	153	1.24	11.72	300.98	3.12	908.62	2924.89	82.23	4580.42	12.69	55.31	550.6	0	2.93	4.06	12.24	0.84
1233	12	1	alimentary	medium	11	7.74667	581	2.33333	7	31	male	Married	0	Graduate	3.4	0	94.2	1.67	33.7768	Obesidade I	106.45	2093.69	1102.15	431.77	559.77	24.59	16.17	7.77	6.79	0.71	1.37	22.79	860.7	0.83	8.69	217.59	1.59	1317.72	2216.12	50.73	5924.12	12.86	157.78	28.52	1.64	2.6	3.78	13.36	1.01
1234	12	1	alimentary	medium	11	7.74667	581	2.33333	7	40	male	Married	2	Elementary school	1.5	0	84.1	1.73	28.0998	Sobrepeso	90.4	1878.04	797.29	509.45	571.31	19.52	20.56	14.99	13.31	1.27	0.97	27.95	203.04	0.64	9.82	208.27	2.04	1463.04	2260.68	111.58	7892.67	12.96	272.42	6.24	1.95	4.86	4.91	30.85	0.6
1236	12	1	alimentary	medium	11	7.74667	581	2.33333	7	51	male	Married	6	Middle school	1	0	55.1	1.58	22.0718	Peso adequado	72.25	1513.63	684.46	308.23	520.95	27.74	9.96	15	10.25	1.08	0.31	21.57	81.07	0.55	6.6	229.22	1.08	904.57	1399.14	35.64	2729.27	3.93	1402.87	5.47	0	2.31	20.09	20.83	1.3
1237	12	1	alimentary	medium	11	7.74667	581	2.33333	7	38	male	Married	3	High school	1.2	0	87.4	1.64	32.4955	Obesidade I	105.25	2727.15	1021.29	772.6	933.26	41.59	30.75	20.28	17.38	2.07	2.32	36.69	480.57	1.17	16.22	354.34	3.44	1977.29	3532.18	136.28	7230.81	21.33	399.75	18.79	3.79	9.29	8.6	25.18	0.76
1242	12	1	alimentary	medium	11	7.74667	581	2.33333	7	26	male	Single	0	Middle school	1.4	0	98.4	1.67	35.2827	Obesidade II	112.6	1711.49	823.48	388.13	499.87	14.65	19.41	15.67	14.07	1.34	0.62	29.64	212.78	1.15	8.19	257.41	3.45	1239.41	2882.09	37.2	6255.35	8.18	2522.14	32.06	0.28	4.52	0.35	29.39	1.11
1243	12	1	alimentary	medium	11	7.74667	581	2.33333	7	29	male	Married	1	Middle school	1	0	90.9	1.75	29.6816	Sobrepeso	97.1	2586.86	1528.92	403.74	654.2	26.49	23.89	13.81	12.45	1.35	2.43	37.33	342.68	1.09	9.49	282.42	2.73	1326.86	2771.85	55.36	5800.7	8.36	99	26.98	2.09	4.16	1.57	7.96	2.15
1244	12	1	alimentary	medium	11	7.74667	581	2.33333	7	42	male	Married	3	High school	3.2	0	63.4	1.57	25.7211	Sobrepeso	91.65	2564.51	1238.22	509.63	816.66	19.59	21.72	23.93	20.67	2.11	3.33	37.32	425.04	1.13	13.92	328.57	2.88	1843.37	2868.11	171.08	6885.17	12.74	138	41.1	4.43	8.45	6.29	13.07	1.82
1248	12	1	alimentary	medium	11	7.74667	581	2.33333	7	37	male	Married	1	High school	1.1	0	60.7	1.54	25.5945	Sobrepeso	85.95	2204.54	1183.66	317.38	703.5	22.06	25.02	17.85	16.56	1.19	8.58	26.57	175.01	1.21	10.74	259.23	3.1	998.51	2207.83	44.26	3477.82	8.3	666.64	61.96	0.44	3.25	0.44	29.34	1.04
1250	12	1	alimentary	medium	11	7.74667	581	2.33333	7	35	female	Married	2	Graduate	1.7	1	59.1	1.57	23.9766	Peso adequado	76.85	1647.93	1103.33	129.74	414.88	5.62	6.81	7.19	4.24	0.48	1.28	12.47	489.12	0.43	5.04	150.27	1.32	600.72	1813.88	22.75	2526.12	3.57	135.85	188.01	1.31	6.02	5.67	32.39	4.54
1251	12	1	alimentary	medium	11	7.74667	581	2.33333	7	32	male	Married	0	High school	1.5	0	77.8	1.68	27.5652	Sobrepeso	96.25	2870.57	1154.95	636.93	1078.7	23.78	22.98	28.18	25.51	2.31	2.74	29.01	160.89	0.82	10.67	240.91	2.11	1432.73	2736.61	141.25	6123.28	9.19	158.79	97.1	1.01	4.68	3.85	46.72	0.84
1253	12	1	alimentary	medium	11	7.74667	581	2.33333	7	38	male	Married	2	High school	1.5	0	90.6	1.73	30.2716	Obesidade I	104	3117.93	1660.59	702.95	754.39	31.01	25.83	13.43	11.85	1.17	2.28	31.25	1057.52	1.2	12.91	308.09	3.1	2372.29	2885.46	196.22	7507.91	13.79	79.5	63.63	3.24	6.35	3.56	34.55	1.6
1254	12	1	alimentary	medium	11	7.74667	581	2.33333	7	35	female	Single	1	Middle school	1	0	88.1	1.58	35.2908	Obesidade II	108.3	1140.88	465.05	345.33	330.5	11.1	9.15	9.65	7.92	0.98	1.04	13.06	340.72	0.54	6.36	205.17	1.07	957.32	1672.49	108.55	3930.23	8.87	36.5	11.47	1.9	3.2	4.56	10.63	0.83
1302	13	0	textile	small	7	1.94595	144	6	18	47	female	Married	2	Elementary school	1	0	61.2	1.5	27.2	Sobrepeso	88.45	1630.27	1015.81	238.67	375.8	15.76	12.02	8.91	8.08	0.95	2.62	22.88	350.06	0.81	6.5	200.98	2.6	868.3	2314.1	13.83	2751.5	7.51	344.57	27.82	1.78	5.05	1.91	8.15	1.07
1308	13	0	textile	small	7	1.94595	144	6	18	31	female	Married	1	Middle school	1	0	81	1.54	34.1542	Obesidade I	92.6	2572.41	1037.7	519.37	1015.33	32.52	35.39	35.16	31.43	3.45	2.2	22.22	386.79	1.01	15.67	256.07	3.35	1266.55	2487.62	73.55	6349.2	13.62	212.9	27.88	2.12	3.24	5.54	20.11	0.64
1309	13	0	textile	small	7	1.94595	144	6	18	27	male	Single	0	High school	1	0	71	1.73	23.7228	Peso adequado	84	1561.49	816.13	279.43	465.92	12.88	14.63	19.38	17.61	1.63	1.84	10.48	194.05	0.42	6.32	116.56	1.49	626.72	1340.8	60.71	3141.13	3.77	88.2	425.2	1.52	2.15	2.29	19	0.29
1310	13	0	textile	small	7	1.94595	144	6	18	47	female	Married	1	Graduate	1.3	0	44	1.54	18.5529	Peso adequado	67.75	1470.5	721.98	300.42	448.1	18.26	12.38	10.91	9.47	1.38	1.62	20.44	884.92	0.67	8.24	213.43	2.68	1120.51	1980.06	105.26	5081.24	10.51	316.21	18.8	4.94	3.28	3.81	10.35	0.9
1311	13	0	textile	small	7	1.94595	144	6	18	29	female	Married	0	Middle school	1	0	43	1.52	18.6115	Peso adequado	66.25	1402.79	649.31	280.45	473.03	16.07	16.69	16.21	14.34	1.63	0.82	22.54	297.02	0.41	3.81	137.56	1.94	769.26	1434.27	52.91	3026.02	5.88	56.22	7.12	1.74	3.87	1.53	10.74	0.39
1312	13	0	textile	small	7	1.94595	144	6	18	57	female	Single	1	Middle school	1	0	81.1	1.54	34.1963	Obesidade I	99.3	668.9	405.57	112.19	151.14	5.05	6.31	3.37	2.98	0.24	0.18	10.14	76.55	0.29	2.49	95.27	0.83	373.88	1150.71	13.19	4300.49	2.79	152.16	109.57	0.1	0.97	0.36	6.99	0.31
1313	13	0	textile	small	7	1.94595	144	6	18	50	female	Married	3	Middle school	1	0	87.4	1.53	37.3361	Obesidade II	107.75	741.36	312.05	156.49	272.82	11.15	10.84	3.69	3.32	0.2	0.22	6.24	329.87	0.35	4.23	121.4	1	575.12	1370.36	52.26	1965.97	5.32	178.05	17.5	1.4	1.74	1.86	7.12	0.18
1316	13	0	textile	small	7	1.94595	144	6	18	41	female	Married	3	High school	1	0	63.5	1.52	27.4844	Sobrepeso	84.9	1243	551.03	328.21	363.76	14.27	12.57	5.69	4.52	0.57	2.58	13.16	341.02	0.44	5.57	190.86	1.44	792.35	1979.98	53	2186.09	10.54	411.5	19.53	1.87	2.43	6.42	9.76	0.53
1320	13	0	textile	small	7	1.94595	144	6	18	42	female	Married	1	High school	1	0	49.9	1.39	25.8268	Sobrepeso	78.2	1329.88	749.59	284.88	295.41	10.48	12.21	4.09	3.58	0.35	0.88	21.76	137.24	0.69	5.4	150.2	1.44	634.16	2151.03	12.53	2744.62	10.45	146.07	135.9	0.42	5.42	3.94	16.39	0.51
1322	13	0	textile	small	7	1.94595	144	6	18	54	male	Married	2	High school	2.1	1	64	1.63	24.0882	Peso adequado	85.5	2056.57	1242.9	312.32	501.36	17.38	17.94	12.31	10.97	1.17	1.38	35.66	525.05	1.05	8.91	282.87	2.48	1118.51	3087.64	61.52	3285.88	10.12	195.3	322.93	3.04	10.96	2.69	34.5	1.24
1324	13	0	textile	small	7	1.94595	144	6	18	31	female	Single	0	High school	1	0	67.2	1.54	28.3353	Sobrepeso	84.1	2195.85	1043.54	386.92	765.21	43.8	25.82	7.85	6.74	1	1.63	25.41	629.54	1.29	12.14	260.54	2.21	1089.76	2154.8	46.97	3881.83	13.97	252.72	64.47	1.08	3.91	6.11	11.44	0.33
1325	13	0	textile	small	7	1.94595	144	6	18	44	female	Married	3	Middle school	1	0	66.9	1.57	27.1411	Sobrepeso	84.9	906.18	478.86	227.22	200.1	6.97	7.83	4.56	3.99	0.49	0.78	17.2	115.41	0.67	6.9	150.4	1.89	514.47	1398.36	45.07	4910.77	7.2	166.22	30.37	0.24	1.83	0.48	12.41	0.54
1328	13	0	textile	small	7	1.94595	144	6	18	30	female	Married	0	High school	1	0	64.8	1.62	24.6914	Peso adequado	82.75	2555.66	1511.74	289.35	754.57	31.03	18.71	11.53	10.11	1.37	1.7	35.95	578.11	1.22	8.38	268.28	3	1273.94	3249.73	67.87	2953.88	8.53	363.96	187.39	2.71	11.08	2.18	34.01	0.98
1330	13	0	textile	small	7	1.94595	144	6	18	26	male	Married	1	Middle school	1	0	51.5	1.61	19.8681	Peso adequado	73.25	2862.65	1525.55	332.43	1004.67	42.03	33.91	17.99	16.09	1.57	10.04	28.44	927.72	1.34	14.23	275.52	2.87	1280.78	1801.3	85.59	4417.04	9.8	201.66	19.28	0.92	3.27	1.44	16.48	1.14
1331	13	0	textile	small	7	1.94595	144	6	18	54	female	Single	4	Middle school	1	0	49.1	1.49	22.1161	Peso adequado	84.9	1357.38	948.89	224.88	183.61	5.41	6.26	5.27	4.78	0.48	0.28	12.79	120.11	0.42	4.58	127.38	0.98	634.72	1372.45	47.99	2430.23	5.51	9.73	10.32	1.03	2.22	0.94	10.65	0.35
1335	13	0	textile	small	7	1.94595	144	6	18	47	female	Single	9	Elementary school	1	0	71.6	1.52	30.9903	Obesidade I	98.6	1160.12	556.01	231.09	373.01	14.06	11.84	10.64	9.25	1.3	1.11	22.42	383.57	0.79	7.54	185.01	1.78	753.6	1773.87	72.12	4424.59	7.72	237.89	8.31	2.5	3.33	2.51	9.49	0.57
1336	13	0	textile	small	7	1.94595	144	6	18	35	female	Single	1	High school	1	0	65.8	1.53	28.1088	Sobrepeso	90.55	965.3	467.82	238.95	258.53	8.19	7.45	10.31	9.13	1.09	0.66	17.56	305.78	0.54	5.57	158.61	1.45	736.12	1431.33	85.46	2319.37	3.99	91.39	14.29	1.99	2.59	1.24	16.71	0.94
1337	13	0	textile	small	7	1.94595	144	6	18	38	male	Married	3	Middle school	1.2	0	65.7	1.61	25.3462	Sobrepeso	82	1774.32	812.87	386.11	575.34	16.86	24.69	17.86	15.12	1.09	0.52	21.43	338.67	0.86	7.45	284.97	3.14	1165.84	2148.76	63.07	2639.09	9.17	88.97	28.6	2.28	6.53	2.09	28.39	0.7
1340	13	0	textile	small	7	1.94595	144	6	18	41	female	Single	0	High school	1	0	60.3	1.56	24.7781	Peso adequado	80.65	1590.96	1092.08	194.89	303.99	14.53	9.62	4.7	4.03	0.39	0.15	17.87	205.33	0.69	6.96	170.64	1.59	660.94	1752.72	75.31	3917.01	4.32	89.09	51.09	1.76	3.15	1.32	8.07	0.25
1341	13	0	textile	small	7	1.94595	144	6	18	32	female	Single	0	Graduate	3	1	78.5	1.65	28.8338	Sobrepeso	91.85	1407.23	501.69	331.73	573.81	18.62	22.64	14.04	12.68	1.03	2.38	14.4	148.37	0.39	5.1	139.62	0.92	931.48	1961.23	60.05	3521.27	6.09	22.67	101.26	0.91	2.87	1.13	27.41	0.29
1502	15	1	alimentary	medium	11	7.74667	581	2.33333	7	47	male	Married	0	Elementary school	1.1	0	71.2	1.65	26.1524	Sobrepeso	92.5	2726.14	1494.02	347.35	884.77	39.49	29.16	15.65	14.41	0.91	5.53	9.16	554.74	0.65	8.23	203.2	2.34	1284.66	2042.65	74.86	3631	8.66	260.32	0.14	5.74	3.01	3.15	27.37	1.18
1504	15	1	alimentary	medium	11	7.74667	581	2.33333	7	30	male	Single	0	Graduate	1.5	0	80.6	1.73	26.9304	Sobrepeso	88.75	1451.95	620.49	397.93	433.54	17.47	15.29	10.26	9.08	1.1	1.15	11.8	507.34	0.36	6.84	157.79	1.07	1061.04	2080.84	59.95	2321.17	8.48	127.61	13.79	3.51	2.8	3.93	25.27	0.32
1509	15	1	alimentary	medium	11	7.74667	581	2.33333	7	37	male	Married	1	Middle school	1.1	0	66.6	1.6	26.0156	Sobrepeso	83.2	1674.91	831.13	358.84	484.94	19.78	17.62	9.64	7.99	0.81	2.04	17.42	345.41	0.59	7.48	173.64	2.04	924.66	1720.36	52.38	3838.74	8.56	110.73	357.26	2.51	2.76	1.91	20.96	0.95
1510	15	1	alimentary	medium	11	7.74667	581	2.33333	7	53	male	Married	3	Elementary school	1	0	71	1.68	25.1559	Sobrepeso	92.75	1500.89	747.49	281.1	472.3	12.46	15.82	17.19	15.51	1.41	1.57	23.64	117.48	0.67	7.38	171.8	1.63	805.02	1419.18	80.25	3720.29	6.79	40.25	7.72	0.4	3	3.19	31.74	3.17
1511	15	1	alimentary	medium	11	7.74667	581	2.33333	7	31	female	Married	1	Post graduate	3.5	1	74.5	1.68	26.396	Sobrepeso	91.3	2265.17	892.19	568.37	804.61	32.9	25.99	17.36	15.08	1.66	1.93	22.92	1141.97	0.82	14.63	268.35	3.07	2011.33	2502.36	179.73	4127.05	24.91	200.85	47.53	4.78	4.85	8.27	2.07	0.77
1512	15	1	alimentary	medium	11	7.74667	581	2.33333	7	38	female	Single	0	Post graduate	4	1	62.1	1.63	23.3731	Peso adequado	78.2	1496.47	474.99	497.39	524.08	14.73	15.92	20.86	13.59	1.37	1.17	10.8	161.69	0.34	6.57	325.24	1.39	1445.55	2414.23	29.01	1944.91	4.89	2646.13	25.6	0.81	4.12	33.14	41.16	2.76
1518	15	1	alimentary	medium	11	7.74667	581	2.33333	7	24	female	Single	0	High school	1	0	47.3	1.51	20.7447	Peso adequado	72.7	1553.75	829.44	325.11	399.19	22.37	14.21	3.05	2.71	0.37	1.95	10.93	961.31	0.54	5.41	183.27	1.57	1127.1	1777.08	17.27	2645.39	11.24	199.74	6.23	0.15	0.96	3.67	10.43	1.12
1522	15	1	alimentary	medium	11	7.74667	581	2.33333	7	23	female	Single	0	Graduate	1.2	1	46.5	1.6	20.7447	Peso adequado	67.5	1954.62	858.6	613.7	482.32	21.24	16.25	7.64	6.43	0.83	1.89	37.77	805.22	0.95	9.93	374.46	4.03	1769.89	3374.53	114.96	3972.01	15.24	1110.49	190.16	2.94	5.34	6.03	22.15	0.72
1523	15	1	alimentary	medium	11	7.74667	581	2.33333	7	31	female	Single	0	Graduate	1	0	59.6	1.62	22.71	Peso adequado	68.65	2543.51	1723.83	205.19	614.49	19.67	25.94	12.33	5.93	0.72	0.46	35.03	609.75	1.16	6.61	242.71	1.47	771.43	2108.67	49.2	3304.83	6.24	212.66	44.12	3.31	10.03	15.65	66.28	14.49
1527	15	1	alimentary	medium	11	7.74667	581	2.33333	7	56	female	Married	1	High school	2	1	76.5	1.57	31.0357	Obesidade I	97.5	2654.26	1221.28	566.58	866.4	32.84	34.76	12.6	10.51	0.89	45.62	26.8	1185.94	1.64	13	338.52	18.8	1672.48	3782.47	87.28	5919.49	18.08	606.4	265.73	3.55	5.98	5	23.47	2.39
1528	15	1	alimentary	medium	11	7.74667	581	2.33333	7	54	female	Divorced	2	High school	1	0	57.1	1.5	25.3778	Sobrepeso	82.8	1623.04	754.83	359.61	508.6	18.11	19.15	583.59	8.35	0.68	3.04	19.15	382.37	0.55	9.14	167.98	1.3	1230.46	1748.99	45.18	2999.7	12.09	88.04	15.96	3.07	3.06	6.05	8.06	0.34
1531	15	1	alimentary	medium	11	7.74667	581	2.33333	7	55	male	Married	2	High school	1.2	0	54.1	1.68	19.1681	Peso adequado	72.25	4104.97	2283.2	595.66	1226.11	29.25	27.81	29.09	42.42	4.36	5.31	31.53	532.99	1.83	21.59	401.85	131.49	1587.98	3240.38	309.11	6168.82	17.49	171.36	51.44	2.92	9.42	5.04	24.38	9.81
1533	15	1	alimentary	medium	11	7.74667	581	2.33333	7	41	male	Married	2	Illiterate	1	0	72.3	1.63	27.2122	Sobrepeso	89.85	1508.48	156.99	347.49	13.73	12.82	11.52	0.14	7.6	0.85	4.61	38	197.93	1.05	9.46	241.11	2.6	1019.39	592.73	53.83	5173.84	6.87	75.57	16.99	0.8	13.02	0.88	26.63	0.82
1534	15	1	alimentary	medium	11	7.74667	581	2.33333	7	38	male	Married	1	High school	1.4		50.3	1.66	18.2537	Baixo Peso	68.25	2599.04	1641.76	379.82	577.46	24.94	17.77	12.73	11.55	1.18	18.89	42.1	372.39	1.43	192.01	323.4	3.71	1083.1	668.94	71.7	4579.22	12.45	357.63	184.02	1.3	1.28	2.67	36.72	2.04
1535	15	1	alimentary	medium	11	7.74667	581	2.33333	7	24	male	Married	0	High school	1	0	73.6	1.72	24.8783	Peso adequado	81.25	3316.43	1492.88	748.08	1075.49	56.18	36.26	12.97	11.16	1.47	3.69	44.73	1834.16	1.74	21.88	409.41	3.92	2271.01	3293.78	105.18	8271.2	37.16	488.52	38.75	0.8	5.77	8.7	20.46	2.5
1536	15	1	alimentary	medium	11	7.74667	581	2.33333	7	36	male	Married	1	High school	1.6	1	84.9	1.72	28.6979	Sobrepeso	99.35	1890.42	858.2	322.02	710.2	30.17	29.45	11.18	9.98	1.11	2.98	21.2	284.93	0.76	9.11	196.93	2.66	639.21	2104.62	20.23	7545.99	18.38	130.03	29.79	1.16	3.77	0.52	9.38	0.41
1537	15	1	alimentary	medium	11	7.74667	581	2.33333	7	23	male	Single	0	High school	1	0	71	1.71	24.281	Peso adequado	81.35	2069.07	943.07	508.07	617.93	16.63	19	23.6	20.85	2.25	1.87	33.75	262.36	1.2	15.04	327.21	2.55	1327.62	2994.03	120.99	5493.42	16.38	76.69	366.71	1.2	6.23	4.82	17.71	0.74
1538	15	1	alimentary	medium	11	7.74667	581	2.33333	7	48	male	Married	3	High school	1.1	1	70.5	1.74	23.2858	Peso adequado	85.35	1452.73	727.02	328.02	397.69	12.08	12.38	13.22	11.94	1.33	1.95	26.39	275.53	0.77	6.41	206.95	1.92	962.7	2117.89	53.62	3477.82	7.3	76.82	16.39	1.76	3.54	1.11	24.53	0.75
1539	15	1	alimentary	medium	11	7.74667	581	2.33333	7	24	female	Married	0	Graduate	1.4	1	67.2	1.58	26.9188	Sobrepeso	78.6	1285.27	754.49	268.48	262.3	8.27	7.62	8.8	7.45	1.23	0.63	12.79	372.55	0.23	6.29	121.95	0.94	725.38	905.55	60.66	1668.19	38.68	1516.94	4.5	1.11	2.71	2.99	17.23	0.49
1540	15	1	alimentary	medium	11	7.74667	581	2.33333	7	38	male	Divorced	4	Middle school	1	0	69.3	1.69	24.2639	Peso adequado	91.95	3665.06	1937.62	558.9	1168.54	47.5	43.69	22.49	19.76	2.23	3.59	51.76	1207.34	1.57	13.5	402.4	2.98	2707.03	3707.45	139.5	7235.8	15.95	24.36	22.19	11.15	7.69	6.47	22.05	1.31
1541	15	1	alimentary	medium	11	7.74667	581	2.33333	7	25	male	Single	0	High school	1.3	0	79.5	1.68	28.1675	Sobrepeso	91.5	2414.32	1135.58	406.26	872.48	34.07	31.36	21.23	17.64	1.76	3.44	14.32	839.36	0.63	17.4	149.69	1.68	1027.72	1239.64	78.01	5601.9	18.11	32.9	4.93	1.06	2.47	5.12	19.92	0.3
1542	15	1	alimentary	medium	11	7.74667	581	2.33333	7	47	male	Single	2	High school	1.9	0	89.3	1.69	31.2664	Obesidade I	112.15	3726.5	999.94	1065.74	1660.83	79.91	69.81	28.22	25	2.54	5.24	34.97	653.02	1.39	24.86	327.24	3.98	2166.55	3901.44	98.41	10582.8	44.94	188.03	194.03	1.49	6.52	7.85	36.02	1.27
1543	15	1	alimentary	medium	11	7.74667	581	2.33333	7	57	male	Married	2	High school	3	0	82.9	1.7	28.6851	Sobrepeso	103	1003.38	506.54	274.8	222.04	7.12	8.32	6.93	6.31	0.58	0.47	5.37	101.8	0.33	4.65	116.84	0.79	588.46	1336.15	29.09	3161.73	8.66	86.83	10.1	0.21	1.48	5.02	28	3.12
1901	19	1	alimentary	medium	11	7.74667	581	2.33333	7	35	female	Married	2	Graduate	3.6	0	80	1.63	30.1103	Obesidade I	91.8	1213.54	515.11	278.81	419.62	15.71	13.38	4.17	3.62	0.31	0.94	12.64	548.14	0.52	6.71	156.46	4.43	872.73	1233.3	56.92	1977.51	11.2	128.4	51.9	1.03	3.47	4.03	8.67	0.27
1902	19	1	alimentary	medium	11	7.74667	581	2.33333	7	49	female	Single	1	Graduate	3.6	1	94.9	1.63	35.7183	Obesidade II	103.75	2873.22	1098.33	615.01	1159.87	32.1	35.65	24.51	21.89	1.99	2.02	42.77	298.68	1.24	11.15	418.36	2.54	1588.84	4542.05	46.76	10091.5	17.08	199.32	224.14	0.63	6.48	1.89	27.72	1.09
1903	19	1	alimentary	medium	11	7.74667	581	2.33333	7	40	male	Married	2	Middle school	1.7	0	90.5	1.68	32.0649	Obesidade I	100.4	2665.27	1526.21	365.65	773.41	26.54	25.52	11.77	10.43	1.11	3.14	35.34	606.54	1.12	9.34	264.19	2.08	1011.81	2577.24	41.05	6278.81	17.28	151.71	36.53	3.97	6.02	1.73	11.24	1.2
1904	19	1	alimentary	medium	11	7.74667	581	2.33333	7	33	male	Married	2	High school	2.3	0	85.1	1.74	28.1081	Sobrepeso	93	2336.56	1319.48	360.65	656.43	18.43	16.23	10.37	9.45	0.78	1.32	17.92	162.83	0.46	6.85	160.23	1.69	677.57	2046.36	41.89	7551	13.39	195.38	52.8	0.53	3.25	1.32	20.59	0.69
1908	19	1	alimentary	medium	11	7.74667	581	2.33333	7	38	female	Married	1	High school	1.8	0	67.8	1.6	26.4844	Sobrepeso	92.5	1754.28	935.22	299.46	519.6	14.49	12.82	8.78	7.19	0.7	0.85	16.32	644.89	0.5	7.39	226.66	1.41	1286.48	2573.23	116.26	3697.89	8.63	407.36	162.85	4.93	6.37	4.85	7.92	0.75
1911	19	1	alimentary	medium	11	7.74667	581	2.33333	7	27	male	Single	0	High school	1.5	0	88.3	1.78	27.869	Sobrepeso	96.75	2526.59	1304.85	456.11	765.62	29.82	22.97	19.28	17.2	1.82	1.95	32.42	569.11	0.93	13.23	259.88	3.03	1420.39	2814.63	96.23	4846.18	17.9	371.59	154.89	1.8	6.77	4.27	15.54	0.97
1912	19	1	alimentary	medium	11	7.74667	581	2.33333	7	36	female	Married	3	High school	1	0	78.3	1.62	29.8354	Sobrepeso	94.25	1544	936.41	221.09	386.49	12.89	10.58	7.9	6.89	0.71	0.66	11.73	400.03	0.34	4.7	142.19	0.96	890.92	1589.06	59.5	2102.79	3.95	144.8	115.51	2.82	4.24	1.99	6.83	0.19
1914	19	1	alimentary	medium	11	7.74667	581	2.33333	7	43	male	Married	2	Middle school	2	0	86.3	1.65	31.6988	Obesidade I	102.5	3548.7	1551.22	962.64	1034.83	16.93	17.05	23.08	18.19	2.22	1.03	52.75	707.94	1.23	15.31	568.86	2.85	2760.63	4504.13	333.59	8760.12	22.31	173.35	50.82	7.33	11.4	12.31	23.02	1.56
1915	19	1	alimentary	medium	11	7.74667	581	2.33333	7	44	male	Married	2	High school	5.9	1	62.8	1.66	22.79	Peso adequado	82.4	1175.5	424.72	256.61	494.17	16.73	16.59	11.32	9.93	1.02	1	15.35	144.14	0.27	6.24	114.14	1.01	746.33	1161.44	47.61	3869.66	12.27	16.52	136.99	1.43	3.97	1.25	3.6	0.11
1916	19	1	alimentary	medium	11	7.74667	581	2.33333	7	31	male	Married	0	High school	3.2	0	95	1.76	30.6689	Obesidade I	101	1860.63	778.97	383.51	698.14	16.41	14.84	10.68	9.53	0.98	1.11	26.37	138.03	0.76	10.14	172.28	1.75	810.89	1526.54	95.82	5144.86	14.47	165.26	75.35	0.47	3.93	1.49	20.84	0.61
1926	19	1	alimentary	medium	11	7.74667	581	2.33333	7	39	male	Married	2	Elementary school	1.2	1	87.4	1.71	29.8895	Sobrepeso	102.5	2897.38	1726.11	472.6	698.67	17.85	18.42	15.69	13.66	1.59	2.96	53.79	416.58	1.42	17.65	394.58	3.81	1392.48	3431.73	84.81	6345.56	22.51	326.77	57.51	1.99	6.63	4.56	8.19	1.13
1928	19	1	alimentary	medium	11	7.74667	581	2.33333	7	36	male	Married	2	Graduate	4.4	1	79.6	1.81	24.2972	Peso adequado	92.9	2199.89	1080.27	555.73	563.89	25.65	12.92	9.58	6.24	0.7	0.65	25.8	300.39	0.95	11.82	407.52	2.01	1922.99	2867.11	319.55	3974.57	8.68	280.57	129.72	6.1	7.18	10.78	14.5	1.2
1930	19	1	alimentary	medium	11	7.74667	581	2.33333	7	33	female	Married	2	High school	1.8	0	60.5	1.6	23.7812	Peso adequado	76.05	1915.65	1063.45	288.6	563.6	27.09	17.84	8.49	7.3	1.05	2.98	23.81	554.28	0.75	8.64	207.86	1.64	893.01	2180.44	12.29	3349.91	14.08	287.8	21.66	1.29	3.1	3.65	7.57	1.21
1931	19	1	alimentary	medium	11	7.74667	581	2.33333	7	37	male	Married	2	High school	2	0	75.3	1.63	28.3413	Sobrepeso	94.9	2284.57	1258.86	383.42	642.28	22.42	19.3	16.42	14.59	1.37	1.31	25.03	482.69	0.87	12.66	242.59	2.74	1303.71	2443.88	154.57	5281.58	11.88	256.65	126.87	4.23	5.52	3.94	19.09	0.5
1934	19	1	alimentary	medium	11	7.74667	581	2.33333	7	23	male	Single	0	High school	1.2	0	72.3	1.73	24.1572	Peso adequado	83.4	2575.14	1505.42	411.93	657.8	27.85	20.36	15.47	14.33	1.25	2.29	30.01	239.69	1.02	12.24	231.93	3.54	1040.64	2759.21	131.08	7281.38	11.06	586.51	63.56	1.32	4.53	0.86	28.76	0.91
1936	19	1	alimentary	medium	11	7.74667	581	2.33333	7	34	male	Married	3	High school	1	0	64.7	1.63	24.3517	Peso adequado	88.35	2995.33	1562.93	586.81	845.6	26.33	27.21	24.6	20.96	2.11	2.97	34.03	722.86	0.98	10.58	302.23	2.32	1810.42	3151.69	107.66	5461.39	11.07	104.33	122.46	19.61	6.44	3.83	17.47	0.67
1941	19	1	alimentary	medium	11	7.74667	581	2.33333	7	34	male	Married	1	Graduate	4.1	1	85.2	1.8	26.3	Sobrepeso	100.2	2650.03	1355.48	516.69	777.86	27.2	23.72	18.77	15.69	1.58	1.37	16.85	1138.31	0.68	9.31	201.59	1.32	2108.29	2098.86	136.01	3647.76	11.37	96.73	111.1	20.15	6.37	4.18	15.58	0.77
1942	19	1	alimentary	medium	11	7.74667	581	2.33333	7	31	male	Single	0	Post graduate	3.2	1	78	1.69	27.31	Sobrepeso	88.2	2157.15	826.67	375.92	954.56	24.43	28.59	18.19	16.2	1.74	2.91	16.26	345.19	0.92	11.29	241.6	1.85	851.27	2969.96	72.98	6533.59	8.58	125.38	23.34	0.86	3.71	2.53	22.87	1.6
1946	19	1	alimentary	medium	11	7.74667	581	2.33333	7	38	female	Single	2	High school	1	0	36.8	1.4	18.7755	Peso adequado	65.2	1299.74	662.61	272.47	364.66	14.45	11.06	8.99	7.58	0.84	1.56	17.09	386.55	0.62	6.32	143.15	1.6	809.84	1176.23	80.74	2876.83	5.41	94.24	10.64	9.33	2.94	1.42	13.18	0.75
1947	19	1	alimentary	medium	11	7.74667	581	2.33333	7	23	male	Married	2	High school	2.1	0	83.7	1.79	26.1228	Sobrepeso	86.85	1939.72	947.5	294.32	697.9	39.67	23.66	5.68	4.86	0.77	2.05	23.45	1686.43	0.94	9.27	263.66	14.13	1481.04	1124.52	138.68	2208.82	10.34	423.01	31.35	1.32	1.8	2.1	0.35	0.83
1949	19	1	alimentary	medium	11	7.74667	581	2.33333	7	34	female	Married	1	Post graduate	2.9	1	68.1	1.6	26.6016	Sobrepeso	77.5	916.32	586.98	146.41	182.93	8.75	7.14	1.66	1.46	0.11	0.83	13.03	64.2	0.44	3.62	76.2	0.64	260.52	836.68	11.86	3164.28	6.54	102.8	15.51	0.1	0.86	1.04	6.06	0.57
1950	19	1	alimentary	medium	11	7.74667	581	2.33333	7	34	male	Married	1	High school	2.1	0	68.2	1.65	25.0505	Sobrepeso	82.6	2250.58	1321.06	381.6	547.92	17.96	17.55	14.41	12.76	1.55	3.53	37.03	266.87	1.5	14.59	343.15	4.45	1068.83	3039.37	133.64	5081.54	12.04	426.72	168.41	0.93	5.29	2.78	27.61	0.96
1951	19	1	alimentary	medium	11	7.74667	581	2.33333	7	31	female	Single	1	Post graduate	2	1	68.2	1.63	25.669	Sobrepeso	84.25	1048.38	591.24	270.73	186.4	5.7	5.64	6.83	6.04	0.61	0.32	28.18	309.96	0.91	5.69	195.65	2.2	807.03	1916.12	62.01	3027.69	5	126.4	157.32	0.61	4.97	0.73	16.42	0.38
1952	19	1	alimentary	medium	11	7.74667	581	2.33333	7	34	female	Married	1	Graduate	3.1	1	75.8	1.67	27.3427	Sobrepeso	86.5	1646.66	938.84	252.15	455.67	13.16	10.28	9.14	8.45	0.66	1.7	17.32	374.48	0.78	5.37	194.46	1.66	788.9	2155.08	34.35	2614.37	7.3	125.88	167.6	1.59	3.57	1.4	19.56	1.01
2007	20	1	minerals	medium	14	13.9524	293	3	3	30	male	Married	0	Post graduate	4.1	1	81	1.76	26.1493	Sobrepeso	88.3	2951.24	1488.53	480.85	981.86	47.38	29.92	11.42	9.66	1.49	3.98	40.67	1776.27	1.18	12.31	346.51	2.31	1879.98	2852.85	36.62	6914.32	18.34	571.24	35.9	4.05	4.72	3.46	8.4	2.29
2010	20	1	minerals	medium	14	13.9524	293	3	3	49	male	Single	0	Elementary school	1	0	61	1.65	22.4059	Peso adequado	79	1902.07	764.42	503.62	634.03	20.05	24.59	15.98	12.3	1.56	1.47	27.58	214.06	0.96	13.11	291.82	2	1517.79	2526.79	92.15	4560.86	15.33	802.03	108.24	2.09	4.75	17.06	20.4	1.51
2016	20	1	minerals	medium	14	13.9524	293	3	3	34	male	Divorced	1	Post graduate	8.5	1	57.9	1.68	20.5145	Peso adequado	72.2	2589.39	1002.82	728.61	857.96	28.23	24.08	18.65	16.4	1.91	0.93	21.07	1045.51	0.98	13.77	232.63	1.9	2082.43	2743.37	80.33	5067.43	21.49	189.92	372.47	5.52	7.05	8.47	16.15	1.16
2022	20	1	minerals	medium	14	13.9524	293	3	3	28	male	Married	0	High school	2.7	0	74.3	1.76	23.9863	Peso adequado	82.25	2759.1	1614.24	382.72	762.14	28.34	23.68	17.68	13.96	0.98	7.14	32.08	275.97	1.16	13.46	338.58	3.17	1437.68	3498.67	14.04	2993.21	11.81	75.48	14.9	0	3.41	2.22	13.91	0.65
2032	20	1	minerals	medium	14	13.9524	293	3	3	28	male	Single	0	Graduate	2	0	78.3	1.8	24.1667	Peso adequado	84.7	1527.69	801.6	287.89	438.2	15.55	14.12	11.77	10.21	1.4	1.8	16.92	535.91	0.5	6.01	149.12	1.12	756.95	1638.39	32.63	2951.13	10.61	183.01	122.3	2.66	2.74	1.94	7.82	1.41
2038	20	1	minerals	medium	14	13.9524	293	3	3	35	male	Married	2	Post graduate	5.1	1	100.5	1.75	32.8163	Obesidade I	106	2200.82	1017.06	495.25	688.52	23.52	18.77	16.02	14.2	1.71	1.46	19.49	870.47	0.76	7.96	221.59	1.87	1437.64	2814.14	93.22	5063.96	10.44	242.68	85.14	3.77	4.83	2.17	30.32	0.48
2040	20	1	minerals	medium	14	13.9524	293	3	3	49	male	Married	3	High school	1	0	71.6	1.7	24.7751	Peso adequado	92	2278.59	1321.03	425.53	532.03	15	13.56	10.1	11.43	0.83	1.43	24.65	504.37	0.89	17.74	322.96	2.03	1373.89	2315.24	135.33	4168.34	16.73	28.53	23.73	3.99	9.44	5.39	59.94	2.61
2043	20	1	minerals	medium	14	13.9524	293	3	3	38	female	Divorced	2	Graduate	3.9	1	113.12	1.8	34.9136	Obesidade I	112.5	1733.54	1032.03	250.87	450.65	16.58	14.42	11.61	9.86	1.25	1.21	26.47	658.43	0.87	9.8	262.58	2.47	1020.82	2323.56	76.59	4337.2	9.11	176.26	29.16	1.67	3.63	1.54	7.81	0.44
2044	20	1	minerals	medium	14	13.9524	293	3	3	71	male	Married	2	Elementary school	8.5	0	99.8	1.59	39.4763	Obesidade II	120.15	936.78	306.9	336.17	293.71	9.14	11.02	8.82	8.14	0.63	0.44	10.79	111.87	0.4	5.73	129.72	0.92	750.09	1523.49	51.16	2088.98	9.09	134.77	153.26	0.52	3.16	1.72	24.31	0.18
2045	20	1	minerals	medium	14	13.9524	293	3	3	55	male	Married	3	Elementary school	1.9	0	69.2	1.64	25.7287	Sobrepeso	86.5	1997.19	1028.74	411.12	557.34	18.38	20.93	13.34	11.62	1.36	1.36	28.46	301.39	0.97	12.54	261.85	2.66	1221.49	2919.06	98.29	4025.64	16.46	245.32	75.03	2.15	4.68	6.88	9.25	0.72
2046	20	1	minerals	medium	14	13.9524	293	3	3	49	male	Single	0	Elementary school	1.1	0	107.7	1.74	35.5727	Obesidade II	114.45	1565.72	797.7	317.77	450.25	16.14	15.38	10.71	9.13	1.22	0.85	26.28	517.38	0.72	9.42	195.41	1.48	1239.1	1881.28	89.65	3509.08	10.12	174.88	30.78	4.75	4.64	4.97	5.38	0.37
2047	20	1	minerals	medium	14	13.9524	293	3	3	49	male	Married	2	Graduate	3.1	1	81.6	1.73	27.2645	Sobrepeso	94.15	2116.24	1287.28	290.66	538.3	18.14	18.09	14.86	13.22	1.38	1.87	19.76	154.73	0.81	11.36	175.88	2.17	685.35	1428.88	125.2	4275.64	11.77	221.86	41.59	1.3	3.85	1.14	10.89	0.73
2048	20	1	minerals	medium	14	13.9524	293	3	3	23	female	Single	0	Graduate	1	0	72.3	1.63	27.2122	Sobrepeso	89	2763.02	1271.69	378.44	1112.89	41.55	39.21	26.03	21.69	1.43	7.49	16.47	635.74	0.79	12.57	209.78	1.84	1276.88	2464.89	64.92	5066.72	17.07	78.07	44.55	1.15	3.53	2.92	12.6	0.34
2049	20	1	minerals	medium	14	13.9524	293	3	3	23	female	Single	0	High school	1	0	62.7	1.56	25.7643	Sobrepeso	80.5	1035.79	522.56	112.85	400.38	4.76	5.03	5.29	4.97	0.31	1.62	5.35	82.86	0.32	3.36	108.76	1.15	339.18	1269.93	2.83	1948.5	3.05	64.21	25.36	0.12	0.88	1.04	8.24	0.44
2050	20	1	minerals	medium	14	13.9524	293	3	3	41	female	Divorced	6	Middle school	1	0	53.1	1.45	25.2556	Sobrepeso	83.1	1261.47	441.84	286.6	533.02	21.14	20.24	10.88	9.42	1.14	1.46	21.63	146.73	0.58	7.83	146.4	1.32	702.72	1210.21	44.08	6827.68	14.55	166.09	16.14	0.78	3.09	0.92	8.49	0.33
2051	20	1	minerals	medium	14	13.9524	293	3	3	35	female	Married	3	Graduate	5.3	1	73.6	1.61	28.394	Sobrepeso	92.25	1109.57	619.21	106.98	383.39	13.84	13.78	9.89	4	0.32	1.23	3.6	480.15	0.19	4.92	99.38	0.53	661.04	1013.76	18.74	1454.08	2.44	123.12	339.1	0.37	1.84	0.55	7.19	0.11
2052	20	1	minerals	medium	14	13.9524	293	3	3	50	male	Married	3	Middle school	3.2	1	84.7	1.7	29.308	Sobrepeso	102.55	2180.88	1072.84	411.02	697.03	31.6	26.17	9.56	8.3	1.07	3.05	33.06	356.94	1.28	10.93	350	5	1072.33	3294.51	9.83	7163.42	19.37	50.28	79.84	0.24	2.87	0.25	13.49	1.42
2053	20	1	minerals	medium	14	13.9524	293	3	3	43	female	Single	4	Middle school	1.3	0	61	1.51	26.7532	Sobrepeso	90.95	1010.84	466.45	197.83	346.56	14.82	12.61	5.78	4.93	0.67	1.02	16.39	241.6	0.46	5.35	145.96	1.22	555.46	1298.76	25.21	3288.41	10.13	228.88	42.86	1.75	2.39	1.04	2.61	0.25
2054	20	1	minerals	medium	14	13.9524	293	3	3	24	male	Married	1	High school	2	1	100.6	1.8	31.0494	Obesidade I	104	1310.04	649.71	251.67	408.66	16.66	15.36	7.04	6.31	0.68	2.83	11.96	173.16	0.63	7.89	145.11	1.63	701.67	1694.11	50.65	2467.08	12.33	67.74	46.11	1.78	1.63	4.26	10.93	0.55
2055	20	1	minerals	medium	14	13.9524	293	3	3	24	male	Single	0	High school	1.3	0	78.5	1.73	26.2287	Sobrepeso	89.5	2192.7	929.23	478.03	785.43	29.81	27.47	13.99	12.15	1.23	2.54	28.01	1041.25	0.78	16.34	213.59	1.84	1686.6	2050.26	132.72	4240.75	16.97	78.63	76.03	2.69	5.39	6.57	7.66	0.62
2056	20	1	minerals	medium	14	13.9524	293	3	3	32	female	Married	2	High school	1.3	1	60.2	1.56	24.737	Peso adequado	85.5	2117.11	1051.22	410.91	654.98	25	28.05	9.91	8.62	1.16	2.99	28.16	201.36	0.96	11.6	250.49	1.92	955.31	2965.11	68.18	3067.36	18.42	24.42	120.36	1.35	6.47	7.06	25.61	1.22
2203	22	0	alimentary	small	1	2.21127	157	4	12	30	male	Single	0	Middle school	1	0	64	1.69	22.4082	Peso adequado	74.75	2021.39	813.69	425.21	782.49	33.53	31.16	12.3	10.15	1.58	2.09	32.2	198.13	9.44	14.35	216.97	1.81	1058.42	2522.93	49.96	4504.5	16.99	10717.5	30.84	0.11	5.75	52.98	11.81	1.1
2208	22	0	alimentary	small	1	2.21127	157	4	12	37	male	Married	0	Elementary school	1	0	72.4	1.71	24.7598	Peso adequado	92	1572.8	993.91	263.84	315.05	7.6	8.72	13.9	10.82	1.31	1.42	30.56	179.24	0.83	8.62	261.32	2.91	851.38	1640.93	66.94	3414.34	5.5	767.6	12.95	0	3.41	10.88	15.23	0.85
2209	22	0	alimentary	small	1	2.21127	157	4	12	38	male	Married	1	Middle school	1	0	73.6	1.65	27.034	Sobrepeso	88.35	1558.91	741	355.45	462.46	19.73	14.21	8.23	6.99	0.84	1.34	26.76	925.02	0.81	8.16	233.97	1.83	1490.34	2024.32	91.41	3919.51	9	27.45	13.69	2.16	4.06	2.68	10.58	0.95
2210	22	0	alimentary	small	1	2.21127	157	4	12	37	female	Married	1	High school	1	0	73.2	1.53	31.27	Obesidade I	100.1	2136.75	723.5	627.18	786.07	27.6	30.49	20.09	18.04	1.93	2.56	27.54	169.58	0.76	9.19	244.39	1.8	1451.57	2860.47	81.66	5818.45	13.19	37.71	26.98	0.55	4.49	4	48.31	0.69
2213	22	0	alimentary	small	1	2.21127	157	4	12	30	male	Single	0	Graduate	2.7	1	85.6	1.71	29.274	Sobrepeso	95.05	1514.87	578.86	526.25	409.77	18.11	15.45	7.09	6.16	0.68	1.52	15.5	753.12	0.77	10.68	219.55	1.35	1474.38	2859.71	94.96	7383.78	24.93	313.32	95.91	5.56	2.5	8.23	11.92	3.03
2215	22	0	alimentary	small	1	2.21127	157	4	12	38	male	Married	3	Middle school	1	0	76.9	1.65	28.2461	Sobrepeso	91.05	1998.35	1165.89	349.11	483.35	15.82	15.57	16.82	15.41	1.33	2.65	28.72	154.3	0.88	10.45	216.08	2.53	844.68	2099.34	12.51	3803.9	9.54	54.15	5.07	0.19	2.09	4.64	17.76	1.29
2216	22	0	alimentary	small	1	2.21127	157	4	12	52	male	Married	6	Illiterate	1.3	0	82.2	1.63	30.9383	Obesidade I	101.15	3000.95	1866.2	429.19	705.57	23.87	26.7	13.81	12.1	1.3	3.17	48.48	272.03	1.41	14.27	325	2.94	1230.98	3918.78	109.13	8601.22	18.41	180.18	195.02	1.58	10.23	4.97	30.79	1.38
2218	22	0	alimentary	small	1	2.21127	157	4	12	32	male	Single	1	Elementary school	1	0	73.8	1.82	22.2799	Peso adequado	80.2	2071.41	1022.92	457.72	590.77	19.66	20.99	17.08	13.72	1.88	2.04	45.29	350.2	1.17	13.12	304.13	2.92	1307.03	2326.42	107.49	5710.61	13.81	596.41	16.78	0.97	5.17	11.69	28.88	1.11
2219	22	0	alimentary	small	1	2.21127	157	4	12	57	male	Married	5	Elementary school	1	0	60.1	1.62	22.9005	Peso adequado	81.3	1714.82	916.84	386.23	411.74	16.83	11.13	11.14	9.95	1.05	0.89	19.78	81.47	0.65	9.13	184.22	1.97	1042.29	2121.02	34.85	5216.51	13.66	17.64	10.39	0	3.21	2.99	12.16	0.88
2220	22	0	alimentary	small	1	2.21127	157	4	12	38	male	Married	2	High school	1.9	0	92.6	1.81	28.2653	Sobrepeso	101	2288.5	830.11	761.02	697.36	20.01	24.86	24.28	18.69	1.86	1.56	22.3	171.72	0.73	11.46	288.55	1.55	1728.5	2604.37	71.91	3852.56	15.99	1430.15	58.38	0.4	5.03	26.61	55.93	1.32
2221	22	0	alimentary	small	1	2.21127	157	4	12	59	male	Widower	3	Elementary school	1	0	71.3	1.65	26.1892	Sobrepeso	87.7	1904.82	666.79	644.85	593.17	18.82	22.42	17.64	15.86	1.55	2.24	31.72	226.88	0.98	11.01	251.94	1.86	1496.29	2670.4	72.1	4748.92	16.75	150.76	416.33	1.24	4.46	6.06	44.37	0.57
2222	22	0	alimentary	small	1	2.21127	157	4	12	61	male	Divorced	2	Middle school	1.3	0	62.3	1.55	25.9313	Sobrepeso	97	2935.68	1544.63	476.81	914.23	36.86	30.67	18.23	16.08	1.77	2.69	33.27	939.21	1.29	16.64	357.07	3.44	2525.02	3556.1	172.7	5240.31	15.18	160.86	30.82	9.49	6.91	7.61	11.97	1.69
2224	22	0	alimentary	small	1	2.21127	157	4	12	62	male	Married	3	Elementary school	1	0	57.1	1.61	22.0285	Peso adequado	83.4	1297.7	871.56	253.43	172.71	4.75	5.15	6.14	5.31	0.65	0.87	20.02	128.65	0.69	6.52	213.8	2.17	628.11	2006.49	37.69	2028.03	4.51	20.78	7.59	0.31	2.21	0.44	18.19	0.84
2228	22	0	alimentary	small	1	2.21127	157	4	12	43	male	Married	2	Middle school	1.2	0	78.3	1.72	26.467	Sobrepeso	97.75	4117.86	1851.67	782.84	1483.35	69.09	51.59	21.9	18.96	2.59	7.2	48.29	1128.21	1.69	18.98	422.16	3.74	1858.05	3502.78	104.08	16510.7	37.82	434.05	90.67	1.51	6.18	1.8	19.68	1.81
2229	22	0	alimentary	small	1	2.21127	157	4	12	28	male	Single	0	Middle school	1	0	109.1	1.75	35.6245	Obesidade II	107.9	1238.05	718.06	190.61	329.39	11.71	10.72	9.5	8.31	1.07	1.16	22.36	95.73	0.58	6.67	170.45	1.57	465.11	1381.85	69.28	3431.54	7.97	6.66	12.8	0.3	2.4	1	5.3	0.38
2234	22	0	alimentary	small	1	2.21127	157	4	12	52	male	Married	3	Elementary school	1	0	81.2	1.68	28.7698	Sobrepeso	102.25	2140.05	1148.28	409.74	582.03	16.98	18.3	21.46	18.56	1.8	1.9	38.71	604.87	1.16	14.24	273.23	2.37	1381.86	2354.35	118.08	5116.56	11.77	86.26	38.34	6.06	5.82	9.24	26.84	0.47
2236	22	0	alimentary	small	1	2.21127	157	4	12	21	male	Single	0	High school	1	0	69.1	1.8	21.3272	Peso adequado	75	3259.53	1711.18	702.56	845.79	29.05	29.9	22.18	19.66	2.07	2.39	45.75	323.43	1.61	18.45	395.91	3.7	1740.77	4185.54	33.87	6736.12	31.07	169.99	50.75	1.47	6.22	7.95	21.24	1.57
2237	22	0	alimentary	small	1	2.21127	157	4	12	19	male	Single	0	High school	1	0	70.2	1.76	22.6627	Peso adequado	78.2	1891.52	960.63	514.23	416.66	15.13	14.43	11.28	8.96	1.12	0.8	44.41	235.73	1.23	10.1	289.05	3.05	1204.52	3078.03	84.56	6356.03	15.19	348.11	64.25	0.98	6.57	0.91	28.1	1.16
2238	22	0	alimentary	small	1	2.21127	157	4	12	38	male	Married	2	High school	2	0	62.6	1.57	25.3966	Sobrepeso	88.55	988.15	429.1	393.07	165.98	4.94	5.23	5.77	5.17	0.48	0.38	9.49	94	0.33	3.17	116.28	0.79	863.3	1508.13	91.68	1759.07	3.91	122.24	196.71	0.71	2.63	1.01	24.1	0.35
2239	22	0	alimentary	small	1	2.21127	157	4	12	32	male	Single	1	Elementary school	0.9	0	66.4	1.74	21.9316	Peso adequado	84	1152.84	513.72	279.31	359.8	9.28	12.03	12.7	11.4	0.98	0.39	15.02	145.39	0.42	5.63	139.21	1	988.56	1698.55	70.46	2602.61	5.24	113.38	11.05	1.68	3.47	1.59	17.29	0.49
2240	22	0	alimentary	small	1	2.21127	157	4	12	29	female	Married	0	High school	2	0	76.6	1.67	27.466	Sobrepeso	93	1534.38	662.2	415.83	456.35	20.13	15.62	6.9	5.92	0.72	3.08	17.38	789.95	0.55	9.45	193.01	2.88	1220.47	1719.13	77.28	2411.85	15.42	93.54	17.21	1.34	2.45	5.95	9.77	0.57
2241	22	0	alimentary	small	1	2.21127	157	4	12	20	male	Single	0	Middle school	1	0	76.4	1.84	22.5662	Peso adequado	80	4252.06	2197.25	888.06	1166.75	34.76	39.3	40.62	36.5	3.35	4.48	50.43	563.39	1.65	22.67	443.49	4.25	2373.12	4203.75	185.51	9246.66	20.26	257.7	124.06	3.6	7.43	5.5	56.34	1.96
2242	22	0	alimentary	small	1	2.21127	157	4	12	65	male	Divorced	4	Middle school	4.1	1	78.8	1.6	30.7813	Obesidade I	101.25	1377.39	675.5	285.25	416.64	23.11	11.19	2.99	1.64	0.46	1.47	13.03	730.99	0.46	3.38	238.42	1.2	1094.47	2053.06	107.83	2922.95	5.14	419.13	536.49	3.76	3.69	5.09	7.62	0.91
2243	22	0	alimentary	small	1	2.21127	157	4	12	37	female	Married	2	High school	1.1	0	59.8	1.56	24.5726	Peso adequado	85.45	1269.05	659.29	369.43	240.33	11.22	7.21	5.22	3.85	0.59	0.61	27.55	147.46	0.81	8.25	263.1	1.59	1019.35	2601.22	104.12	4157.93	13.19	67.16	259.06	1.88	4.08	5.53	7.23	0.49
2244	22	0	alimentary	small	1	2.21127	157	4	12	58	male	Single	2	Elementary school	1	0	79.7	1.64	29.6327	Sobrepeso	101.25	1866.51	1049.34	354.03	463.14	11	13.66	17.2	15.04	1.4	1.08	26.28	178.64	0.67	8.5	257	2.54	1046.16	2432.57	141.57	4133	7.79	969.36	10.92	1.9	4.92	3.35	17.17	0.97
2501	25	1	alimentary	small	10	1.95385	127	1.33333	4	41	male	Married	2	Elementary school	1.4	0	88.3	1.63	33.2342	Obesidade I	104.25	1174.89	747.62	272.7	154.56	4.51	2.67	3.33	1.81	0.32	0.17	21.61	114.42	0.58	4.8	244.6	1.32	847.28	1930.14	135.03	2740.18	3.7	75.85	144.42	2.14	3.2	4.67	8.48	0.69
2503	25	1	alimentary	small	10	1.95385	127	1.33333	4	52	female	Married	3	Elementary school	1	0	80	1.6	31.25	Obesidade I	105.9	1698.75	1047.08	282.81	368.86	9.99	10.9	13.68	11.92	1.47	1.11	39.77	309.85	0.93	9.41	202.29	2.64	919.11	1712.59	56.24	4426.09	6.85	130.35	18.46	1.9	5.41	1.26	7.44	0.57
2506	25	1	alimentary	small	10	1.95385	127	1.33333	4	44	male	Married	3	Elementary school	1.1	0	70.1	1.48	32.0033	Obesidade I	90.75	2034.86	1142.19	478.03	414.64	11.92	14.1	11.24	9.68	1.25	1.27	51.49	286.25	1.3	12.18	338.13	2.7	1491.05	3330.85	75.24	5246.81	12.5	147.19	62.62	1.68	6.99	3.67	15.03	1.02
2507	25	1	alimentary	small	10	1.95385	127	1.33333	4	70	male	Married	1	Elementary school	1	0	84.1	1.66	30.5197	Obesidade I	105.6	2200.82	1256.18	373.48	571.15	15.03	17.91	19.12	17.14	1.62	1.48	30.07	205.2	0.86	12.11	204.69	2.53	1223.9	1707.98	145.74	4585.11	13.23	5.3	27.85	1.97	5.77	1.72	9.46	0.49
2511	25	1	alimentary	small	10	1.95385	127	1.33333	4	54	male	Married	2	High school	4.8	1	68.5	1.64	25.4685	Sobrepeso	89.75	2515.58	1426.79	458.52	630.28	23.18	20.77	14.47	12.46	1.13	1.32	12.8	400.7	10.54	14.53	235.35	2.02	1819.65	2664.81	64.78	6231.55	10.16	11406.3	8.76	3.38	3.96	57.83	21.73	1.33
2517	25	1	alimentary	small	10	1.95385	127	1.33333	4	31	male	Married	4	Middle school	1.2	0	66.1	1.68	23.4198	Peso adequado	78.5	2268.79	1183.89	493.83	591.08	27.5	21.18	8.1	7.1	0.78	2.19	28.97	208.77	0.92	10.29	232.7	2.54	1095	2573.36	111.95	6821.76	8.25	265.01	68.86	1.24	6.18	1.33	30.29	0.8
2520	25	1	alimentary	small	10	1.95385	127	1.33333	4	39	male	Married	1	Middle school	1	0	83.9	1.65	30.8173	Obesidade I	98.1	1500.56	701.05	361.2	438.32	11.88	12.57	13.45	12.17	1.16	0.81	18.73	277.19	0.5	5.36	146.47	1.14	985.37	1962.02	91.03	2827.4	7.18	127.8	241.16	2.03	4.41	1.32	28.59	0.35
2525	25	1	alimentary	small	10	1.95385	127	1.33333	4	29	male	Married	2	High school	1.6	0	75.3	1.66	27.3262	Sobrepeso	85.6	2087.64	1191.06	468.85	427.73	16.77	16.64	7.2	6.22	0.68	2.83	36.93	268.4	1	11.02	224.41	1.82	1134.17	2545.12	40.51	3575.14	16.82	252.15	465.43	0.48	3.74	5.32	16.37	0.41
2529	25	1	alimentary	small	10	1.95385	127	1.33333	4	56	male	Married	3	Elementary school	1	0	67.1	1.6	26.2109	Sobrepeso	106.9	1921.93	763.67	682.47	475.79	17.06	18.48	11.49	9.09	1.12	0.78	28.88	414.23	0.85	9.85	253.03	1.91	1610.93	3148.41	106.84	4448.08	14.21	243.7	130.3	19.29	4.92	6.34	38.89	0.38
2531	25	1	alimentary	small	10	1.95385	127	1.33333	4	55	male	Married	4	High school	1	0	80.3	1.67	28.7927	Sobrepeso	100.7	2149.7	1393.16	326.56	429.99	17.76	12.77	10.6	9.56	0.99	1.78	34.12	453.52	0.78	8.27	242.14	2.79	959.56	1842.08	79.34	4071.63	7.94	96.65	22.59	3.03	3.07	1.53	16.01	1.1
2533	25	1	alimentary	small	10	1.95385	127	1.33333	4	31	male	Married	4	Elementary school	1	0	79.6	1.68	28.2029	Sobrepeso	89.6	1943.46	772.02	594.15	577.28	18.11	19.75	15.29	12.8	1.11	0.78	20.7	269.49	0.66	5.91	265.86	1.73	1535.5	2415.57	137.92	4755.91	10.26	106.49	19.1	4.85	4.71	7.46	15.93	0.61
2537	25	1	alimentary	small	10	1.95385	127	1.33333	4	26	male	Single	1	High school	1	0	65.9	1.63	24.8033	Peso adequado	80.4	2288.04	1161.81	384.4	741.83	16.88	19.85	18.26	15.46	1.45	3.82	36.2	194.55	0.85	10.13	216.07	1.98	1007.61	2062.68	95.78	5419.28	11.01	119.72	58.45	19.27	5.37	2.4	18.96	0.94
2538	25	1	alimentary	small	10	1.95385	127	1.33333	4	31	male	Single	0	High school	1	0	73.6	1.7	25.4671	Sobrepeso	81.1	3891.8	1808.06	786.42	1297.32	46.54	54.63	27.61	24.79	1.33	4.5	45.33	1229.95	2	16.24	502.58	4.47	2831.09	4177.27	140.29	6618.86	17.45	101.8	78.56	9.56	15.62	5.65	48.56	0.9
2544	25	1	alimentary	small	10	1.95385	127	1.33333	4	28	male	Married	0	High school	1	0	58.2	1.69	20.3774	Peso adequado	69.2	1784.29	823.95	386.87	573.48	19.72	19.43	16.01	14.13	1.44	1.67	24.26	530.8	0.75	8.68	224.74	1.76	1427.23	2116.52	86.8	3336.2	9.18	91.01	14.47	5	4.12	3.45	11.68	0.47
2547	25	1	alimentary	small	10	1.95385	127	1.33333	4	39	male	Single	0	Elementary school	1	0	65.3	1.71	22.3317	Peso adequado	82.85	1649.76	676.51	514.18	459.07	15.66	14.98	11.22	8.81	0.84	0.84	14.9	399.88	0.64	4.89	245.02	0.74	1409.48	2126.73	126.11	3339.26	7.91	127.2	13.83	4.3	3.29	7.02	10.89	0.54
2548	25	1	alimentary	small	10	1.95385	127	1.33333	4	44	male	Married	2	Elementary school	1	0	69.1	1.68	24.4827	Peso adequado	86.4	2291.4	1315.31	468.61	507.47	16.03	16.71	12.9	11.58	1.21	3	45.63	232.76	1.21	12.83	303.29	2.63	1140.71	2954.95	63.88	6290.51	17.1	473.14	47.55	0.45	4.96	3.08	19.92	1.14
2549	25	1	alimentary	small	10	1.95385	127	1.33333	4	23	male	Single	0	High school	1	0	72.8	1.67	26.1035	Sobrepeso	83.85	2731.97	1051.33	843.25	837.39	40.53	28.82	14.1	12.53	1.3	1.87	34.77	559.2	1.21	16.38	327.62	2.11	2215.91	3750.08	106.58	5487.26	23.23	43.81	14.45	3.45	5.82	7.63	44.85	1.12
2550	25	1	alimentary	small	10	1.95385	127	1.33333	4	26	male	Married	2	Middle school	1	0	97.3	1.68	34.4742	Obesidade I	106.8	3157.81	1833.04	572.23	752.53	22.96	27.09	23.47	19.87	2.04	2.44	51.45	402.97	1.61	13.91	387.16	3.68	1576.88	3663.86	88.67	8073.69	10.73	160.77	42.1	20.63	6.35	2.41	25.54	2.12
2551	25	1	alimentary	small	10	1.95385	127	1.33333	4	44	male	Married	4	Elementary school	1	0	89.2	1.85	26.2043	Sobrepeso	94.25	2810.33	1248	741.1	821.24	23.84	24.44	33.05	21.22	2.32	1.72	36.33	191.2	0.78	14.08	493.11	2.01	2126.53	3094.64	53.51	5490.81	7.73	4023.97	42.39	0.38	6.13	54.52	56.7	3.14
2552	25	1	alimentary	small	10	1.95385	127	1.33333	4	33	female	Married	3	Graduate	1	0	74.1	1.6	28.9453	Sobrepeso	84.2	812.72	411.03	164.52	237.18	9.58	8	5.08	4.53	0.48	1.79	3.69	489.27	0.26	2.32	103.58	1.27	674.43	2125.12	48.22	1530.64	2.91	131.54	45.17	2.43	2.24	1.7	17.97	0.2
2601	26	0	minerals	small	4	2.90909	64	8	8	44	male	Married	2	Elementary school	1	0	65.2	1.63	24.5399	Peso adequado	83.5	1624.34	774.62	446.32	403.41	10.37	12.68	17.16	15.51	1.63	1.12	30.13	137.04	0.7	6.12	207.62	1.84	1143.34	2285.27	72.38	3879.06	6.2	74.24	25.33	0.49	4.31	0.84	41.41	0.77
2602	26	0	minerals	small	4	2.90909	64	8	8	35	male	Married	3	Elementary school	1	0	55.2	1.66	20.0319	Peso adequado	74.8	3029.89	1421.63	534.47	1073.8	25.48	31.85	21.78	18.57	1.76	1.28	39.89	353.01	12.54	20.93	314.54	3.06	1653.08	3214.84	76.23	7715.43	16.31	13313.5	274.89	1.84	7.53	67.19	20.07	1.52
2606	26	0	minerals	small	4	2.90909	64	8	8	27	female	Single	0	High school	1	1	60.6	1.6	23.6719	Peso adequado	75	2186.56	1574.32	321.97	290.26	8.94	10.71	6.68	5.8	0.64	0.65	27.47	222.16	1.03	10.79	249.39	4.37	846.52	2739.34	46.01	2525.08	10.68	71.85	192	0.7	6.28	4.57	15.71	0.4
2608	26	0	minerals	small	4	2.90909	64	8	8	30	male	Married	2	High school	1.6	0	82.9	1.71	28.3506	Sobrepeso	94.1	2323.22	1445.73	475.49	401.99	11.82	13.76	12.91	11.66	1.06	0.29	19.53	200.03	0.59	11.26	204.02	1.91	1248.7	2042.32	79.31	4183.78	13.88	11.24	20.02	1.84	4.24	3.46	18.77	0.73
2609	26	0	minerals	small	4	2.90909	64	8	8	48	male	Married	3	Elementary school	1.5	0	70.3	1.69	24.614	Peso adequado	91.7	2353.91	1225.02	435.9	692.99	15.84	20.13	27.83	24.1	2.18	1.25	23.19	682.72	0.63	13.25	240.57	2.11	1729.61	2424.29	180.27	5182.07	8.19	189.91	44.6	7.99	7.19	9.69	18.25	0.58
2611	26	0	minerals	small	4	2.90909	64	8	8	48	male	Married	7	Middle school	1	0	68	1.68	24.093	Peso adequado	86.5	1448.9	938.26	199.37	311.27	11.91	13.21	4.76	4.22	0.52	1.25	23.12	157.72	0.75	6.44	173.83	2.17	629.87	1472.11	37.95	4051.25	5.76	34.89	37.49	1.35	2.59	1.37	6.02	1.35
2614	26	0	minerals	small	4	2.90909	64	8	8	60	male	Married	5	Illiterate	1	0	66.5	1.53	28.4079	Sobrepeso	96.9	1013.4	503.29	273.06	237.06	6.3	7.65	9.06	8.12	0.91	0.54	26.64	118.04	0.65	5.59	165.14	1.15	705.92	1596.17	48.99	2406.78	5.74	76.45	22.04	0.44	2.97	0.54	16.08	0.18
2621	26	0	minerals	small	4	2.90909	64	8	8	41	male	Married	1	Elementary school	1.5	0	86.9	1.6	33.9453	Obesidade I	107.9	1812.34	981.13	287.45	543.76	21.33	19.85	10.61	9.05	1.16	1.8	37.44	121.72	0.8	9.47	215.18	1.55	735.33	1878.95	51.41	3548.51	12.99	94.87	16.02	0	4.12	0.4	5.73	0.66
2622	26	0	minerals	small	4	2.90909	64	8	8	44	male	Married	2	Elementary school	1.3	0	90.3	1.8	27.8704	Sobrepeso	99.25	3383.29	1421.48	725.72	1236.08	50.65	53.63	21.26	18.01	2.52	2.41	64.63	580.35	1.99	18.41	446.82	3.46	1773.96	5001.87	41.87	6983.78	22.35	306.89	118.8	1.25	4.87	3.31	21.39	0.76
2627	26	0	minerals	small	4	2.90909	64	8	8	48	male	Married	0	High school	2.7	0	123	1.72	41.5765	Obesidade III	132.75	1705.92	574.43	410.16	721.33	29.38	28.87	12.22	8.08	0.97	2.37	12.46	83.96	0.46	7.08	113.08	1.43	542.71	975.76	8.46	5305.82	22.69	10.44	8.98	0	3.01	2.97	8.12	0.68
2633	26	0	minerals	small	4	2.90909	64	8	8	45	male	Married	2	Elementary school	1.3	1	91.1	1.63	34.2881	Obesidade I	108.75	2265.2	1344.8	316.6	603.79	19.74	13.16	7.72	6.61	0.78	1.37	32.88	231.2	0.81	10.22	232.18	2.34	796.97	2275.2	63.39	6970.71	7.63	338.3	129.94	0.95	3.67	1.61	24.06	1.22
2634	26	0	minerals	small	4	2.90909	64	8	8	36	female	Married	1	Graduate	1.4	1	68.2	1.53	29.1341	Sobrepeso	92	1375.54	605.94	365.49	404.11	12.2	14.46	12.56	11.21	1.03	0.68	23.93	233.86	4.64	6.38	203.35	1.71	818.63	2487.78	66.19	2778.76	8.6	461.25	542.4	1.51	5.75	1.45	15.99	0.41
2635	26	0	minerals	small	4	2.90909	64	8	8	64	male	Married	3	Illiterate	1	0	86.7	1.65	31.8457	Obesidade I	105.8	2257.37	1260.92	494.67	501.78	14.38	16.78	15.03	13.62	1.3	2.13	50.01	220.65	1.17	11.2	388.08	3.56	1403.95	2732.65	93.01	5606.07	14.1	48.45	78.33	1.43	5.66	1.36	26.35	1.37
2636	26	0	minerals	small	4	2.90909	64	8	8	34	male	Married	1	Middle school	1.5	0	83.7	1.72	28.2923	Sobrepeso	96.5	2350	1237.57	391.91	720.53	28.89	25.24	11.89	10.51	1.42	4.52	35.69	276.37	1.19	11.12	272.05	3.23	930.89	2325.56	33.77	9273.22	19.03	206.07	25.19	0.83	4.15	0.89	13.91	1.92
2637	26	0	minerals	small	4	2.90909	64	8	8	36	male	Single	2	High school	1.5	0	75	1.58	30.0433	Obesidade I	95.75	2837.41	1437.41	577.65	822.36	29.02	30.62	19.39	17.41	1.57	2.9	38.14	220.11	1.14	13.85	297.22	3.63	1373.2	3123.29	62.74	8255.26	18.75	80.6	39.72	1.12	4.21	0.99	36.57	1.06
2638	26	0	minerals	small	4	2.90909	64	8	8	34	male	Married	2	Elementary school	1.2	0	68.4	1.7	23.6678	Peso adequado	87.25	2985.68	1900.26	421.4	664.01	19.18	21.95	14.21	13.04	1.13	8.72	50.03	338.18	1.77	12.59	410	3.88	1206.53	3876.21	55.96	3907.29	9.91	70.94	204.5	0.59	9.81	0.65	42.44	2.54
2639	26	0	minerals	small	4	2.90909	64	8	8	61	male	Married	7	Elementary school	1.7	0	87.1	1.68	30.8603	Obesidade I	111	3016.46	1294.64	701.52	1020.3	37.61	31.77	32.07	22.11	2.32	2.46	25.94	188.88	0.79	12.29	476.41	2.43	1953.74	3440.13	41.38	5452.8	8.12	3028	0.17	0.54	3.56	43.59	50.61	3.57
2640	26	0	minerals	small	4	2.90909	64	8	8	37	male	Married	2	Elementary school	1.7	0	80.7	1.69	28.2553	Sobrepeso	92.95	1775.9	1009.86	306.02	460.02	20.25	14.49	9.45	8.47	0.89	2.02	24.05	314.68	0.66	5.74	206.45	1.71	1016.41	2251.2	29.21	3695.25	6.04	285.08	24.35	2.28	2.77	1.38	16.18	1.15
2641	26	0	minerals	small	4	2.90909	64	8	8	35	male	Single	0	Elementary school	1.9	0	66.2	1.71	22.6394	Peso adequado	78.9	3057.11	1956.67	559.61	540.83	17.85	17.59	15.33	13.75	1.61	2.84	51.79	473.13	1.36	12.67	338.11	2.74	1838.08	3163.88	99.85	4872.47	14.92	92.09	37.64	1.9	5.49	2.87	28.93	0.38
2642	26	0	minerals	small	4	2.90909	64	8	8	37	male	Married	4	Middle school	1	0	63.1	1.74	20.8416	Peso adequado	78.6	2871.4	1750.89	420.3	700.21	26.17	27.61	13.65	11.44	1.03	3.01	39.56	447.82	1.1	14.59	349.59	2.66	1375.05	3661.52	45.92	7885.24	15.53	36.68	17.01	2.5	3.7	6.5	16.51	0.84
2643	26	0	minerals	small	4	2.90909	64	8	8	38	male	Married	3	Elementary school	1.5	0	79	1.59	31.2488	Obesidade I	105	2325.76	1147.33	407.96	770.47	31.07	28.96	12.93	11.37	0.81	0.76	27.67	193.92	0.76	9.59	281.32	1.73	1255.32	3600.64	63.45	8284.55	14.46	276.14	24.52	2.18	2.83	3.85	17.35	0.49
2644	26	0	minerals	small	4	2.90909	64	8	8	26	male	Single	0	Elementary school	1.6	0	72.6	1.77	23.1734	Peso adequado	81.15	1899.78	1174.34	368.02	357.43	10.51	12.44	9.97	8.84	0.87	0.4	31.4	286.57	1.02	10.92	266.81	4.2	1246.5	2334.7	100.8	3858.69	10.06	96.99	79.72	2.42	4.84	2.16	16.29	0.87
2701	27	1	alimentary	small	10	1.95385	127	1.33333	4	36	male	Married	3	Graduate	1	0	56.7	1.62	21.6049	Peso adequado	78.85	2682.88	1712.48	423.84	546.55	18.62	18.14	13.14	11.68	1.22	2.93	44.19	423.02	0.81	8.31	264.05	2.12	1268.39	2752.92	59.11	5916.11	9.47	109.4	18.43	2.78	3.52	1.83	31.18	1.29
2702	27	1	alimentary	small	10	1.95385	127	1.33333	4	22	male	Married	1	Middle school	0.9	0	60.7	1.62	23.1291	Peso adequado	77.45	2297.45	1510.96	320.24	466.24	19.2	17.06	10.37	8.67	0.97	0.96	44.62	424.03	0.71	7.57	220.76	1.31	981.26	1830.79	43.01	5014.31	7.77	144.16	174.35	3.14	2.52	1.71	10.83	1.53
2703	27	1	alimentary	small	10	1.95385	127	1.33333	4	34	male	Married	2	High school	1	0	67.9	1.64	25.2454	Sobrepeso	86	3784.67	2106.37	637.23	1041.07	36.65	34.15	30.67	27.76	2.7	2.32	45.44	440.35	1.65	19.06	376.63	4.5	2025.85	3389.13	203.54	6906.49	16.11	234.06	280.86	3.8	6.96	2.74	40.26	1.99
2704	27	1	alimentary	small	10	1.95385	127	1.33333	4	42	female	Divorced	1	High school	1	0	82.4	1.69	28.8505	Sobrepeso	91.3	1008.05	639.51	137.57	230.97	6.58	6.5	7.92	7.11	0.77	1.19	17.38	174.42	0.43	3.28	105.65	1.03	444.37	1204.32	20.71	1898.34	3.73	220.99	281.89	1.11	2.2	0.58	6.56	0.51
2705	27	1	alimentary	small	10	1.95385	127	1.33333	4	36	male	Single	4	Elementary school	1	0	68.7	1.62	26.1774	Sobrepeso	92.3	2730.02	1560.51	494.82	674.69	23.36	24.82	17.9	15.81	1.59	2.09	36.71	333.38	1.05	9.06	249.97	2.99	1146.52	2219.28	88.49	5494.06	12.33	185.51	409.11	2.54	4.2	1.69	25.85	1.5
2706	27	1	alimentary	small	10	1.95385	127	1.33333	4	43	female	Single	2	Graduate	2	1	82.9	1.59	32.7914	Obesidade I	91	1370.13	837.4	216.12	316.62	10.46	10.92	8.08	7.33	0.56	1.81	11.9	373.5	0.52	4.43	153.75	2.04	618.23	1490.6	34.81	2048.23	5.33	222.66	335.28	1.32	1.51	0.96	12.09	1.83
2707	27	1	alimentary	small	10	1.95385	127	1.33333	4	26	male	Married	1	Elementary school	0.9	0	61.7	1.67	22.1234	Peso adequado	73.9	2178.68	1377.22	313.28	488.18	16.41	18.03	12.73	11.16	1.24	1.26	39.1	380.68	0.8	8.56	291.18	1.92	1023.82	2445.91	68.38	3908.52	8.55	64.29	283.79	2.78	3.73	2.07	12.61	0.77
2708	27	1	alimentary	small	10	1.95385	127	1.33333	4	30	male	Single	0	High school	1.1	0	70.4	1.64	26.1749	Sobrepeso	89.5	2270.9	1136.69	404.91	729.29	27.25	29.28	16.02	13.09	1.58	1.82	38.23	497.98	1.1	11.55	259.65	1.96	1081.79	3032.2	60.89	5991.11	13.03	257.34	214.17	3.52	4.43	2.51	16.72	1.18
2709	27	1	alimentary	small	10	1.95385	127	1.33333	4	41	female	Single	3	High school	1	0	61.3	1.59	24.2475	Peso adequado	79.25	1325.55	687.99	239.61	397.95	14.34	14.99	10.44	9.42	0.84	1.26	13.25	196.51	0.44	4.62	166.09	1.12	693.75	1506.98	43.54	3024.48	5.75	99.38	96.12	1.3	2.4	0.78	17.24	0.92
2710	27	1	alimentary	small	10	1.95385	127	1.33333	4	37	male	Single	2	Middle school	1	1	66.9	1.61	25.8092	Sobrepeso	88.75	2283.23	1110.39	469.21	703.62	18.11	23.84	22.77	20.37	1.83	2.31	35.55	253.1	1.03	11.02	268.01	2.11	1410.14	2930.87	106.23	4579.09	11.15	79.67	165.02	2.18	5.75	1.97	24.84	1.34
2711	27	1	alimentary	small	10	1.95385	127	1.33333	4	30	male	Married	0	High school	1	0	79	1.79	24.7942	Peso adequado	87.25	3391.91	1874.55	481.23	1036.13	43.86	32.27	25.06	22.52	2.65	3.63	41.03	1580.93	1.62	11.09	407.2	3.59	2692.92	4389.25	153.31	5038.63	12.96	117.16	271.24	12.83	8.58	5.75	20.08	1.72
2712	27	1	alimentary	small	10	1.95385	127	1.33333	4	22	female	Single	0	High school	1.6	0	75.4	1.64	28.0339	Sobrepeso	81.65	1542.14	884.27	248.14	409.73	14.2	14.49	9.26	8	0.81	0.57	18.27	489.4	0.75	7.81	162.81	1.61	1134.31	1938.73	89.25	2521.02	6.48	332.82	52.88	5.19	5.88	3.46	9.2	1.02
2713	27	1	alimentary	small	10	1.95385	127	1.33333	4	27	male	Single	2	Graduate	2	1	129.5	1.79	40.417	Obesidade III	114.25	1887.96	937.72	374.69	575.55	23.19	21.45	12.09	10.29	1.09	1.84	33.66	474.07	1.13	7.87	254.2	1.52	1249.52	2601.77	72.73	3707.73	8.55	278.27	748.45	3.86	3.42	2.16	20.52	1.39
2714	27	1	alimentary	small	10	1.95385	127	1.33333	4	32	male	Married	2	Graduate	3	1	83	1.78	26.1962	Sobrepeso	90.5	3102.39	1519.65	496.18	1086.56	56.55	34.86	11.3	9.84	1.07	4.28	25.26	2337.35	0.89	7.94	381.83	1.66	3636.3	4777.81	120.24	3890.94	12.05	254.51	196.05	20.38	4.07	9.5	13.8	1.07
2715	27	1	alimentary	small	10	1.95385	127	1.33333	4	53	male	Married	3	Middle school	2	1	75.4	1.8	23.2716	Peso adequado	92	1755.79	836.72	370.08	548.99	23.38	18.85	12.41	10.86	1.11	1.74	28.16	816.64	0.86	7.43	241.02	1.93	1642.72	2486.33	72.35	3195.5	8.76	88.17	24.53	6.83	3.27	3.63	11.75	0.91
2716	27	1	alimentary	small	10	1.95385	127	1.33333	4	46	male	Widower	3	Elementary school	1	0	59.3	1.5	26.3556	Sobrepeso	91.25	2244.42	992.86	421.1	830.46	34.93	29.49	16.07	13.84	1.55	2.34	33.95	209.15	0.69	11.29	221.63	1.42	1057.9	1929.18	67.44	7410.14	20.17	15.18	10.09	1.7	4.73	1.36	6.3	0.44
2717	27	1	alimentary	small	10	1.95385	127	1.33333	4	18	male	Single	0	Elementary school	0.9	0	64	1.76	20.6612	Peso adequado	75.05	1781.47	1249.26	272.13	260.07	6.88	8.85	9.77	8.26	1.09	0.85	49.65	170	1.22	8.98	286.39	2.2	797.14	2311.87	34.25	4542.19	6.64	87.39	675.43	0.3	3.65	0.3	10.88	1.31
2718	27	1	alimentary	small	10	1.95385	127	1.33333	4	35	female	Married	1	Middle school	1	0	55	1.61	21.2183	Peso adequado	77.45	1508.39	944.31	206.74	357.33	11.22	9.6	5.71	4.94	0.5	1.26	21.41	359.99	0.51	5.22	182.71	1.42	829.9	1990.19	26.44	2297.77	4.7	39.58	149.34	2.65	1.67	1.68	5.75	0.51
2719	27	1	alimentary	small	10	1.95385	127	1.33333	4	48	male	Married	5	Elementary school	1	0	80	1.57	32.4557	Obesidade I	102.5	1222.39	684.09	245.26	293.05	9.27	10.02	8.06	7.2	0.78	0.76	30.25	223.72	0.61	5.84	184.55	1.25	736.2	1804.2	39.55	3455.99	6.55	34.28	14.38	1.64	2.81	1.31	10.18	0.31
2801	28	1	minerals	small	13	1.2	30	5	5	30	female	Married	1	Elementary school	1.6	0	74.9	1.56	30.7774	Obesidade I	91.9	2570.66	1036.52	434.5	1099.63	49.85	45.01	14.08	12.88	1.02	3.3	28.74	1384.55	1.73	23.94	389.7	8.89	1996.28	3281.06	177.71	3996.78	435.22	16091.7	120.94	3.56	5.2	27.04	11.56	1.56
2802	28	1	minerals	small	13	1.2	30	5	5	44	male	Married	2	Graduate	1.3	0	70.2	1.7	24.2907	Peso adequado	90.8	1457.69	671.26	326.52	459.91	19.1	15.98	9.09	7.88	1.01	1.2	17.59	368.93	0.59	6.14	184.65	1.25	901.55	2093.29	49.24	3973.25	11.99	198.01	45.35	2.84	3.87	1.73	11.82	0.53
2803	28	1	minerals	small	13	1.2	30	5	5	26	male	Married	0	High school	1	0	87.8	1.67	31.4819	Obesidade I	109.5	2881.67	1184.2	657.9	1039.58	62.09	31.74	13.48	10.72	1.72	2.44	27.25	2028.11	20.32	14.55	256.88	2.06	2590.05	2881.24	89.55	3986.66	18.98	23421.2	138.84	2.28	5.98	113.32	39.33	1.01
2804	28	1	minerals	small	13	1.2	30	5	5	42	male	Married	0	Elementary school	1	0	74.7	1.62	28.4636	Sobrepeso	99.75	2624.8	1588.58	314.98	721.25	30.72	26.38	8.58	7.69	0.69	8.35	28.88	624.15	1.01	9.89	236.56	3.14	1188.67	1968.97	57.31	4914.01	7.65	203.27	38.12	1.37	3.76	1.67	11.37	1.18
2805	28	1	minerals	small	13	1.2	30	5	5	36	male	Married	3	Elementary school	1	0	90.3	1.73	30.1714	Obesidade I	102	1782.99	885.66	469.14	428.19	12.15	14.52	12.63	11.13	1.22	1.15	32.27	243.7	0.97	10.56	246.74	2.28	1364.9	2285.55	111.45	5162.05	10.45	94.06	61.26	1.72	4.99	3.71	18.72	0.88
2806	28	1	minerals	small	13	1.2	30	5	5	30	male	Married	0	Middle school	1	0	61.1	1.65	22.4426	Peso adequado	76.7	3376.87	1945.88	622.57	808.42	26.08	27.53	23.23	19.29	1.98	5.33	44.46	381.99	1.58	14.74	377.63	4.58	1703.85	2678.49	155.85	7286.67	11.81	919.53	91.39	0.65	5.91	12.65	36.28	2.15
2807	28	1	minerals	small	13	1.2	30	5	5	46	male	Married	1	High school	1	0	61.9	1.47	28.6455	Sobrepeso	94.5	2490.41	1160.16	517.84	812.41	23.49	28.42	25.74	23.06	2.04	3.54	30	338.53	1.05	11.27	325.82	4.17	1632.77	2792.6	116.09	4951.95	12.19	90.23	97.18	3.04	5.31	2.84	25.46	0.59
2808	28	1	minerals	small	13	1.2	30	5	5	21	male	Married	0	Middle school	1.2	0	53.6	1.64	19.9286	Peso adequado	68.05	2937.79	1513.98	530.39	893.43	35.9	29.04	19.1	16.87	2	5.94	39.22	811.8	1.16	11.76	286.33	3.54	1385.69	2232.14	98.25	7606.77	19.53	103.71	36.48	2.56	4.56	1.71	17.56	1.31
2809	28	1	minerals	small	13	1.2	30	5	5	40	male	Single	0	Elementary school	1	0	65.5	1.64	24.3531	Peso adequado	94.5	3888.97	2184.18	555.4	1149.4	42.05	41.84	20.83	18.75	1.91	13.95	54.71	336.15	2.01	20.41	467.61	6.34	1434.82	3549.03	116.54	8041.06	21.92	63.7	63.77	0.16	5.22	1.33	21.18	2.06
2810	28	1	minerals	small	13	1.2	30	5	5	25	male	Single	0	High school	1	0	74.9	1.7	25.917	Sobrepeso	92.75	3978.07	2385.18	728.73	864.15	27.72	28.18	25.4	22.98	1.94	4.44	46.8	385.1	1.49	17.6	398.07	4.64	2119.59	3534.21	190.41	6707	14.69	89.17	56.23	2.45	6.5	2.44	40.35	1.47
2811	28	1	minerals	small	13	1.2	30	5	5	42	male	Married	2	Middle school	1	0	82.5	1.65	30.303	Obesidade I	109.5	1450.28	760.62	435.38	254.28	6.99	7.7	10.85	9.48	1.27	0.48	31.76	122.88	0.78	8.85	206.86	2	1093.65	1833.47	74.18	3145.31	10.87	24.99	15.81	0.28	4.71	2.33	17.81	0.13
2812	28	1	minerals	small	13	1.2	30	5	5	47	male	Single	2	High school	4	1	108.9	1.72	36.8104	Obesidade II	120.75	2293.27	1195.62	385.66	711.99	33.27	23.25	13.24	11.91	1.17	2.9	24.52	198.14	1.08	11.79	228.7	2.68	888.35	2226.92	82.36	5200.19	12.02	448.98	123.87	0.73	5.13	3.79	22.14	1.28
2813	28	1	minerals	small	13	1.2	30	5	5	31	male	Married	1	High school	1.5	0	79.3	1.65	29.1276	Sobrepeso	94.95	3446.5	1874.97	750.06	821.47	30.62	29.58	24.39	21.54	2.21	2.11	25	940.66	1.13	11.3	313.07	3.98	2289.88	3346.03	229.24	5201.41	12.79	134.27	92.22	7.83	5.45	4.66	56.8	2.66
2814	28	1	minerals	small	13	1.2	30	5	5	37	female	Single	1	Graduate	2.5	1	92	1.59	36.391	Obesidade II	103.05	1643.07	826.75	244.23	572.1	25.52	20.71	8.38	7.24	0.95	1.65	18.72	794.48	0.61	5.88	186.56	1.28	1112.74	2181.81	58.83	3272.36	6.88	384.3	21.78	4.95	3.33	2.84	8.17	0.45
2815	28	1	minerals	small	13	1.2	30	5	5	26	male	Married	2	Elementary school	1	0	64.5	1.67	23.1274	Peso adequado	82	2890.55	1647.91	468.53	774.11	25.39	28.31	18.88	16.67	1.98	7.3	61.52	242.69	1.66	15.22	383.27	4.13	1351.74	2577.94	111.33	6627.66	11.12	46.67	29.04	0.58	5.83	1.05	21.84	1.74
2816	28	1	minerals	small	13	1.2	30	5	5	29	male	Married	0	High school	1.2	1	64.5	1.74	21.304	Peso adequado	83.8	1401.17	701.06	396.53	303.58	9.15	10.55	10.52	9.31	1.15	1.31	38.08	224.94	0.89	7.61	235.15	1.64	1056.27	2250.56	69.54	4343.57	7.83	63.69	39.95	0.9	4.15	0.95	25.44	0.35
2817	28	1	minerals	small	13	1.2	30	5	5	40	male	Married	1	Middle school	1	0	65.1	1.67	23.3425	Peso adequado	86	1964.32	1102.68	429.47	432.17	13.77	13.21	11.86	10.51	1.01	1.7	29.88	218.16	4.68	25.76	216.18	2.49	1126.92	2348.74	50.79	4047.79	10.21	274.24	87.02	0.98	3.35	0.75	20.05	1.01
2818	28	1	minerals	small	13	1.2	30	5	5	29	male	Married	1	Middle school	1	0	75.3	1.65	27.6584	Sobrepeso	97	1612.99	820.13	417.44	375.42	13.34	14.49	8.3	7.49	0.62	1.89	21.56	126.07	0.87	7.93	187.5	2.18	962.68	1704.21	97	4011.04	6.49	88.52	50.07	0.62	2.58	1.09	25.96	0.98
2819	28	1	minerals	small	13	1.2	30	5	5	49	male	Single	1	Elementary school	1	0	61.6	1.66	22.3545	Peso adequado	80.25	2150.57	978.53	539.14	632.9	19.87	23.52	20.22	18.17	1.98	1.42	38.65	200.33	1.11	11.32	276.94	2.39	1386.82	2585.66	129.9	6008.42	11.15	53.39	21.1	0.92	5.03	1.29	44.03	1.11
2820	28	1	minerals	small	13	1.2	30	5	5	30	male	Married	0	Elementary school	1	0	66.9	1.57	27.1411	Sobrepeso	86.7	2546.14	1166.53	581.41	798.19	23.65	28.61	24.39	22.23	1.89	2.72	28.4	236.36	0.93	11.53	240.15	2.51	1364.17	2699.21	164.2	6140.85	10.73	241.37	31.94	1.08	4.88	1.5	41.6	1.17
2821	28	1	minerals	small	13	1.2	30	5	5	23	male	Single	1	High school	1.5	0	67.5	1.7	23.3564	Peso adequado	75.8	3027.21	1560.66	592.22	874.34	30.88	35.78	15.4	13.46	1.58	7.77	46.29	472.63	1.97	19.08	442.27	3.74	1770.99	3793.69	140.58	5190.97	18.93	203.39	744.54	3.68	5.76	6.55	29.91	2.24
2822	28	1	minerals	small	13	1.2	30	5	5	28	male	Married	0	High school	1.2	0	61.2	1.66	22.2093	Peso adequado	71.75	1999.28	1198.43	418.31	382.54	9.62	9.96	19.74	15.93	3.54	0.39	45.02	640.3	0.79	10.9	346.73	3.54	1504.34	2276.12	105.07	3932.23	8.88	61.84	52.48	2.96	4.52	3.28	40.95	0.35
2823	28	1	minerals	small	13	1.2	30	5	5	26	male	Married	0	High school	1.6	0	72.2	1.79	22.5336	Peso adequado	80	2269.56	1067.78	394.17	807.61	20.84	18.17	12.23	10.84	1.38	1.7	33.8	373.46	1.05	12.15	219.52	2.79	977.46	1827.93	64.25	5982.41	17.46	43.75	27.19	0.38	4.01	1.8	13.25	1.23
2824	28	1	minerals	small	13	1.2	30	5	5	21	male	Single	0	High school	1	0	55.1	1.71	18.8434	Peso adequado	72.05	3153.82	1661.67	570.14	922.01	42.54	26.55	19.65	17.44	2.09	3.75	36.71	1465.28	1.23	12.14	390.06	2.94	2368.54	4043.68	145.72	4381.92	10.73	370.64	18.67	8.6	5.77	4.57	30.61	1.16
2825	28	1	minerals	small	13	1.2	30	5	5	39	male	Married	2	Elementary school	1	0	71.6	1.63	26.9487	Sobrepeso	85.75	2506.72	1426.07	467.7	612.96	23.21	22.49	14.37	12.78	1.32	2.12	32.83	218.61	1.11	10.22	250.22	2.59	1126.88	2258.22	104.58	4765.92	10.45	63.34	37.59	0.48	3.89	3.14	21.49	1.34
2901	29	0	textile	small	7	1.94595	144	6	18	55	female	Divorced	5	Elementary school	1	0	60.7	1.48	27.5998	Sobrepeso	95.65	1463.25	767.87	279.87	415.51	11.3	14.27	15.09	10.69	1.04	0.84	15	102.73	0.3	5.68	119.75	1.04	828.22	1392.88	59.15	2685.36	6.52	15.01	1.19	1.14	2.49	1.05	18.57	0.64
2902	29	0	textile	small	7	1.94595	144	6	18	37	female	Married	1	High school	1	1	80.5	1.64	29.7846	Sobrepeso	90.85	1739.74	742.48	289.26	708.01	30.43	26.58	14.66	0.91	2.52	5.3	14.37	1256.8	0.36	9.21	253.88	1.53	1231.96	1763.13	52.68	5778.18	33.4	959.61	352.33	4.48	1.95	3.58	7.46	0.36
2903	29	0	textile	small	7	1.94595	144	6	18	43	female	Single	1	Middle school	1	0	45	1.53	19.2234	Peso adequado	72.05	1063.9	572.11	195.76	296.02	7.72	10.35	10.1	5.29	0.69	0.81	19.11	83.8	0.57	5.17	151.59	1.82	480.37	1272.47	48.14	2439.76	4.9	28.51	9.72	0.31	2.58	0.27	9.59	0.72
2904	29	0	textile	small	7	1.94595	144	6	18	53	female	Married	2	Middle school	1	0	61.6	1.54	25.974	Sobrepeso	92	1270.37	679.8	370.76	219.81	8.95	7.77	5.47	1.58	0.52	0.61	21.47	77.76	0.56	7.59	115.52	1.43	723.65	1430.32	18.6	3178.85	12.85	27.11	88.48	0.19	3.26	3.1	14.17	0.41
2905	29	0	textile	small	7	1.94595	144	6	18	35	female	Single	4	Middle school	1	0	78	1.59	30.8532	Obesidade I	97.75	1311.92	767.06	319.49	225.37	9.52	7.12	4.18	2.59	0.43	1.12	15.47	102.35	0.51	4.55	149.69	1.18	671.28	1722.86	52.13	3358.04	4.46	140.79	23.85	0.5	2.46	0.71	16.74	0.52
2906	29	0	textile	small	7	1.94595	144	6	18	37	male	Married	2	High school	2	0	85.8	1.79	26.8081	Sobrepeso	96.6	2160.94	1033.25	314.86	812.83	47.96	28.81	6.74	1.57	0.53	1.11	33.87	904.06	1.33	8.49	340.5	2.39	1349.63	2729.5	87.77	2175.12	7.8	380.3	196.62	1.2	5.19	4.48	6.9	1.9
2907	29	0	textile	small	7	1.94595	144	6	18	40	female	Married	2	Middle school	1	0	49.7	1.41	24.9987	Sobrepeso	79.75	960.63	507.1	190.6	262.93	11.53	8.85	4.07	1.19	0.38	0.82	19.97	138.95	0.62	7.65	134.8	1.44	558.4	1503.66	47.69	3471.63	5.26	62.83	18.76	1.47	4.8	1.17	7.61	0.78
2908	29	0	textile	small	7	1.94595	144	6	18	36	female	Married	2	Graduate	1	0	72.2	1.59	28.7395	Sobrepeso	83.25	1019.88	605.14	184.38	230.36	12.8	5.31	4.67	0.26	0.59	0.62	23.26	455.36	0.5	3.13	182.1	1.01	763.42	2112.76	83.91	1311.86	3.48	190.5	197.74	4.67	3.74	4.02	3.88	0.9
2909	29	0	textile	small	7	1.94595	144	6	18	35	female	Married	1	High school	1	1	42.7	1.44	20.736	Peso adequado	69.25	2577.91	1483.39	590.86	503.66	20.46	16.59	12.13	4.14	0.77	1.44	28.84	281.54	11.01	12.42	275.29	2.66	1426.9	3853.64	100.96	3590.78	16.33	11460.7	242.35	1.43	10.92	56.26	68.71	1.09
2910	29	0	textile	small	7	1.94595	144	6	18	33	female	Married	3	High school	1	1	52.4	1.5	23.196	Peso adequado	75.6	2699.5	1565.09	215.16	919.25	25.11	26.98	40.63	34.24	4.33	3.53	17.34	230.34	0.65	12.34	222.46	1.72	716.34	1508.53	37.99	5042.93	7.78	224.96	31.88	41	6.29	0.69	17.35	0.66
2911	29	0	textile	small	7	1.94595	144	6	18	49	female	Married	2	Middle school	1	0	78.5	1.58	31.2867	Obesidade I	114.5	1211.49	746.11	189.95	275.43	12.06	9.66	5.55	2.11	0.37	0.6	12.71	262.12	0.45	3.64	124.22	1.06	587.78	1587.03	20.38	1121.08	3.58	93.96	103.93	2.18	4.71	1.56	15.61	0.3
2912	29	0	textile	small	7	1.94595	144	6	18	53	female	Divorced	4	High school	1	1	59.3	1.48	27.1828	Sobrepeso	90.1	1010.13	585.19	116.16	308.78	12.24	13.43	2.94	0	0.26	1.77	9.9	454.86	0.67	4.07	161.95	9.3	618.66	1382.25	31.05	692.04	5.36	38.04	58.94	2.27	1.61	2.43	7.8	0.53
2913	29	0	textile	small	7	1.94595	144	6	18	57	female	Married	7	Elementary school	1	0	84.8	1.52	36.9463	Obesidade II	106.3	987.54	573.31	279.91	134.33	7.76	2.71	2.59	0.44	0.26	0.3	16.8	145.75	0.52	3.87	221.24	1.44	873.45	1754.96	130.24	2220.39	4.19	265.77	23.94	2.61	3.21	5.48	5.86	0.71
2914	29	0	textile	small	7	1.94595	144	6	18	31	female	Single	3	High school	1	0	69.3	1.59	27.5851	Sobrepeso	94	1711.47	1309.35	130.85	271.27	8.61	3.52	3.82	1.12	0.23	0.61	21.75	135.79	0.33	2.86	103.92	1.94	272.73	1206.22	21.05	1655.24	1.77	54.49	91.87	0.45	3.17	0.35	8.09	0.45
2915	29	0	textile	small	7	1.94595	144	6	18	40	female	Single	1	Middle school	1	1	74.3	1.58	29.6127	Sobrepeso	94.35	1144.51	700.02	149.73	294.76	10.94	7.9	4.36	1.49	0.32	1.96	8.97	377.52	0.52	4.82	105.99	1.19	514.24	1172.56	46.02	2020.29	5.71	72.44	21.81	0.71	1.55	1.52	5.68	0.58
2916	29	0	textile	small	7	1.94595	144	6	18	44	female	Married	2	Elementary school	1	0	57.3	1.53	24.6385	Peso adequado	79.5	2480.46	1296.15	259.55	924.77	19.72	26.34	47.53	8.6	4.93	1.25	23.17	177.97	0.85	11.69	222.57	2.13	785.13	1787.23	75.26	3645.48	8.97	68.27	120.22	41.58	8.94	2.02	12.52	1.48
2917	29	0	textile	small	7	1.94595	144	6	18	24	female	Married	0	High school	1	0	85.7	1.69	30.006	Obesidade I	100	605.81	326.72	118.44	160.65	6.19	5.88	2.56	0.49	0.07	0.27	10.88	345.62	0.33	6.05	86.34	1.03	424.6	752.17	51.21	1105.4	3.73	313.6	37.98	1.18	2.7	1.15	4.02	0.18
2918	29	0	textile	small	7	1.94595	144	6	18	65	female	Married	6	Elementary school	1	0	71.2	1.53	30.5353	Obesidade I	99.45	1545.88	894	258.27	393.61	23.87	10.1	5.53	3.55	0.6	1.09	20.06	330.93	7.49	7.24	197.79	1.51	872.63	2748.42	35.4	2237.12	7.9	7751.69	93.08	2.29	4.69	37.82	26.52	1.15
2919	29	0	textile	small	7	1.94595	144	6	18	49	male	Married	1	Elementary school	1	0	62.4	1.56	25.641	Sobrepeso	93.75	963.53	522.77	145.45	295.31	7.22	9.32	11.4	6.42	1.12	0.1	19.2	136.54	0.41	5.78	105.66	1.18	661.28	1118.4	60.35	1822.5	4.12	36.95	84.85	1.7	4.2	1.39	2.24	0.13
2920	29	0	textile	small	7	1.94595	144	6	18	39	female	Married	1	High school	1.1	0	93.7	1.59	37.0634	Obesidade II	106.5	2157.79	1167.84	465.63	524.32	21.59	16.62	10.27	5.74	0.69	2.03	11.18	543.54	0.71	10.88	200.85	1.54	1334.81	2452.29	95.2	3495.5	13.89	34.39	46.26	3.22	4.34	4.18	27.89	0.63
2921	29	0	textile	small	7	1.94595	144	6	18	24	male	Married	1	Middle school	1.5	0	52.4	1.65	19.247	Peso adequado	71	1501.68	689.14	340.62	471.92	18.77	18.26	10.13	6.42	1.28	1.22	34.82	306.08	0.77	6.75	226.51	1.35	1002.52	2620.73	58.07	4929.05	6.41	106.8	67.77	2.11	4.72	1.82	36.7	0.41
2922	29	0	textile	small	7	1.94595	144	6	18	28	female	Married	0	Graduate	1	0	45.7	1.5	20.3111	Peso adequado	66.75	1175.37	545.47	292.93	336.97	16.37	13.27	3.25	1.44	0.5	1.52	17.02	311.56	0.64	7.02	149.76	1.28	744.88	1838.67	16.69	1638.27	10.93	162.96	19.83	2.07	2.43	5.49	8.81	0.36
2923	29	0	textile	small	7	1.94595	144	6	18	59	female	Divorced	2	Elementary school	1	0	64.1	1.52	27.7441	Sobrepeso	97.95	1148.35	717.6	115.17	315.58	16.54	10.6	3.53	0.53	0.34	0.44	20.35	124.79	0.41	6.31	143.73	1.03	404.9	1378.04	8.02	1849.23	3.46	218.92	24.68	0.69	2.2	0.57	5.73	0.45
2924	29	0	textile	small	7	1.94595	144	6	18	52	female	Single	5	High school	1	0	50.6	1.48	23.2262	Peso adequado	85.65	1050.29	687.37	185.4	177.52	9.36	4.07	2.3	1.75	0.19	0.02	9.45	373.16	0.47	4.13	151.08	1.03	705.39	1632.4	45.28	2774.38	4.93	148.08	111.63	2.8	2.31	1.46	8.29	0.16
2925	29	0	textile	small	7	1.94595	144	6	18	29	female	Married	1	High school	1	0	75.7	1.54	32.1277	Obesidade I	99.75	1834.26	907.17	324.18	602.91	30.41	17.7	7.3	2.85	0.78	2.16	10.57	961.83	0.72	8.03	174.3	1.48	1166.13	2483.83	44.19	2573.25	14.8	296.22	1465.98	3.47	2.78	2.19	9.29	1.27
2926	29	0	textile	small	7	1.94595	144	6	18	28	female	Married	1	High school	1	0	52.3	1.46	24.4017	Peso adequado	78.35	1036.15	578.73	134.12	323.3	10.94	11.88	9.39	3.17	0.66	2.43	13.95	235.59	0.28	3.15	80.47	0.86	426.69	986.05	20	1382.16	2.71	84.03	80.67	1.8	1.2	2.11	7.59	0.33
2927	29	0	textile	small	7	1.94595	144	6	18	22	female	Single	0	High school	1	0	51.3	1.61	19.7909	Peso adequado	68.5	1951.69	1523.46	137.29	290.94	11.74	5.81	2.6	1.57	0.38	1.06	23.37	119.83	0.7	5.75	178.55	1.69	415.09	2060.5	6.46	2795.9	3.25	18.19	38.69	0.33	2.15	0.38	3.29	0.93
2928	29	0	textile	small	7	1.94595	144	6	18	42	female	Single	0	Middle school	1	0	66.1	1.53	28.4225	Sobrepeso	91.25	1720.51	913.1	259.61	547.79	20.21	20.91	8.32	3.1	0.66	1.71	10.59	324	0.58	6.89	137.72	5.3	775.62	1234.11	55.81	3030.86	7.8	24.56	22.46	1.77	1.44	2.67	11.23	0.62
2929	29	0	textile	small	7	1.94595	144	6	18	35	male	Married	2	High school	1.3	1	74.3	1.73	24.8829	Peso adequado	89.5	2064	1407.8	261.02	395.17	11.34	15.04	9.91	3.45	0.89	1.32	38.24	192.3	1.04	11.25	274.38	3.02	789.4	2285.41	49.47	4154.81	9.58	106.72	48.6	1.03	4.57	2.35	5.26	1.35
3001	30	0	minerals	medium	5	5.4	135	5	5	27	male	Married	1	High school	1.9	1	67.1	1.68	23.7741	Peso adequado	82.75	1303.25	857.14	175.03	271.09	6.04	5.71	3.79	3.35	0.43	0.24	23.79	207.59	0.57	4.93	119.12	1.11	472.49	1239.07	15.64	3919.23	7.78	79.88	12.65	1.12	2.25	1.32	2.85	0.32
3002	30	0	minerals	medium	5	5.4	135	5	5	43	male	Married	2	High school	1.7	0	73.5	1.62	28.1801	Sobrepeso	101.1	2760.11	1390.09	385.79	984.23	48.87	33.32	13.23	11.46	1.39	1.79	6.58	1842.73	0.64	7.57	199.51	7.33	1986.33	1895.14	82.89	3096.68	10.32	465.12	46.79	5.65	3.99	4.99	0.43	0.48
3003	30	0	minerals	medium	5	5.4	135	5	5	49	male	Divorced	2	Graduate	1	1	85	1.74	28.2371	Sobrepeso	104.55	2163.05	1118.67	467.92	576.45	15.58	20.85	21.35	19.19	2.02	1.04	47.25	183.04	1.55	12.38	239.56	2.85	1206.37	2671.4	107.92	4026.49	13.78	85.33	41	0.59	7.49	2.66	27.31	0.53
3004	30	0	minerals	medium	5	5.4	135	5	5	19	male	Single	0	High school	1	0	64.9	1.68	22.9946	Peso adequado	79.75	2481.08	1253.9	446.59	780.59	24.65	29	21.17	19.12	1.76	4.36	24.92	152.48	1.12	15.27	236.55	2.58	1141.62	2144.86	147.69	4797.93	17.65	51.85	24.12	2.23	3.98	5.8	24.64	1.01
3005	30	0	minerals	medium	5	5.4	135	5	5	29	female	Single	0	High school	1	0	80.7	1.66	29.2858	Sobrepeso	100.45	2382.21	1136.46	331.23	844.54	27.01	31.76	27.31	17.35	1.79	1.33	15.86	275.67	0.67	9.89	237.61	2.04	828.13	2297.41	83.42	3966.67	11.91	353.95	72.83	0.88	6.13	0.68	17.7	0.47
3006	30	0	minerals	medium	5	5.4	135	5	5	29	male	Single	0	Middle school	1	0	83.5	1.61	32.2133	Obesidade I	99.95	1949.14	878.44	394.65	676.06	25	24.11	14.78	13.34	1.36	3.61	21.26	163.47	0.49	7.89	195.48	2.09	775.32	1934.84	47.41	4798.77	16.82	46.63	17.59	0.55	3.26	0.65	19.07	0.81
3007	30	0	minerals	medium	5	5.4	135	5	5	45	male	Married	9	Elementary school	1	0	84.5	1.66	30.6648	Obesidade I	106.45	1826.23	977.34	406.32	442.57	13.16	14.94	16.25	14.65	1.62	1.18	30.57	132.64	0.97	10.27	217.66	2.21	1032.98	1937.18	58.82	4007.19	14.92	16.94	10.19	0.3	3.69	0.3	17.24	1.08
3008	30	0	minerals	medium	5	5.4	135	5	5	28	male	Single	0	High school	1	0	73.9	1.7	25.5709	Sobrepeso	87.25	1416.12	952.72	178.26	285.13	6.48	7.68	11.2	10.18	0.8	1.66	16.7	50.57	0.15	2.88	82.23	0.92	433.11	891.02	41.76	2636.31	2.9	3.9	0	0.13	1.47	0.24	11.62	0.54
3009	30	0	minerals	medium	5	5.4	135	5	5	41	male	Single	2	Elementary school	1	0	69.3	1.67	24.8485	Peso adequado	84.95	2789.97	1522.34	530.87	736.77	20.21	24.45	26.13	23.38	2.26	1.95	47.91	253.05	1.36	16	311.48	3.27	1508.53	2675.71	150.53	7535.82	15.41	108.44	19.92	1.45	6.41	4.09	23.56	1.3
3010	30	0	minerals	medium	5	5.4	135	5	5	48	male	Married	3	High school	1.9	0	75.1	1.78	23.7028	Peso adequado	91.3	1303.49	546.86	351.64	404.98	12.2	13.53	13.71	12.09	1.39	0.96	20.14	190.79	0.58	7.52	151.37	1.28	841.27	1502.02	72.18	4122.56	8.21	40.76	14.98	1.54	3.7	2.37	16.88	0.43
3011	30	0	minerals	medium	5	5.4	135	5	5	35	male	Married	2	Middle school	1	0	94.9	1.79	29.6183	Sobrepeso	105	2130.88	1263.46	525.44	341.98	12.33	13.13	6.99	6.13	0.75	0.83	43.06	199.88	1.25	14.34	265.18	2.9	1261.52	2212.21	118.75	6393.58	16.89	164.39	29.04	0.76	4.53	4.81	20.53	1.05
3012	30	0	minerals	medium	5	5.4	135	5	5	52	male	Divorced	5	Elementary school	1.5	0	67.9	1.71	23.3572	Peso adequado	85.75	3015.96	1831.26	482.69	702.01	23.65	20.94	19.58	17.32	1.72	2.7	45.4	604.4	1.05	11.35	298.22	2.78	1764.62	2974.87	104.11	5339.52	9.66	99.14	82.09	3.83	6.28	2.8	25.1	1.48
3013	30	0	minerals	medium	5	5.4	135	5	5	21	male	Single	0	High school	1.2	0	75.6	1.77	24.131	Peso adequado	85.55	1992.08	1134.96	450.73	406.38	12.15	13.09	13.5	12.31	1.07	2.05	23.49	159.31	0.76	8.55	191.04	2.22	1071.3	1600.76	120.37	4280.59	8.8	14.51	19.5	1.14	3.24	1.25	25.96	1.05
3014	30	0	minerals	medium	5	5.4	135	5	5	37	female	Married	3	Middle school	1	0	95.4	1.52	41.2915	Obesidade III	119.5	1857.81	948.96	357.88	550.97	26.44	29.7	13.2	11.82	1.25	1.1	24.52	282.6	0.52	10.68	168.22	1.38	805.42	1629.15	101.02	4958.82	11.95	216.47	37.35	1.07	3.75	1.62	13.89	0.2
3015	30	0	minerals	medium	5	5.4	135	5	5	39	female	Married	1	Elementary school	1	0	78.5	1.45	37.3365	Obesidade II	106.85	1255.82	701.58	271.93	282.31	8.62	10.2	9.65	8.72	0.85	0.74	10.35	69.75	0.32	3.64	91.01	0.98	594.68	1171.1	42.61	3280.07	4.79	131.51	18.25	0.34	2.01	1.15	21.63	0.53
3016	30	0	minerals	medium	5	5.4	135	5	5	34	male	Married	1	Middle school	1	0	95.6	1.65	35.1148	Obesidade II	114.15	1467.93	654.01	333.29	480.63	16.02	17.06	11.83	10.69	0.85	2.09	8.77	316.35	0.54	7.04	142.8	1.44	1166.49	1608.28	71.15	4875.54	8.11	208.46	23.71	3.06	3.16	3.77	22.86	0.98
3017	30	0	minerals	medium	5	5.4	135	5	5	35	male	Married	2	Middle school	1.5	0	81	1.8	25	Sobrepeso	93.5	1870.93	892.61	534.88	443.44	16	15.76	11.35	9.84	1.05	1.25	26.15	337.73	0.65	9.13	170.13	1.4	1223.78	1718.89	106.68	4335.19	13.33	81.27	19.29	2.86	3.43	5.97	18.78	0.57
3018	30	0	minerals	medium	5	5.4	135	5	5	45	male	Married	1	Graduate	1.6	1	75.7	1.75	24.7184	Peso adequado	99.75	2235.18	1352.41	280.94	601.83	26.01	15.52	13.93	12.38	1.2	0.87	27.25	117.9	0.82	7.68	172.97	1.75	1327.11	1814.12	66.8	3640.5	5.35	64.9	12.75	0.58	2.69	0.72	18.22	0.62
3019	30	0	minerals	medium	5	5.4	135	5	5	27	male	Married	0	High school	1.9	1	56.3	1.54	23.7392	Peso adequado	76.9	3169.55	1348.7	402.67	1418.18	48.51	30.73	16.18	14.08	1.75	3.35	21.86	736.15	0.6	9.85	204.27	1.96	1523.89	1943.91	67.91	6103.77	10.83	656.05	100.93	3.41	4.83	4.59	11.28	2.06
3020	30	0	minerals	medium	5	5.4	135	5	5	24	male	Married	0	High school	1	0	63.2	1.65	23.3553	Peso adequado	82.05	2537.3	1343.67	539.03	654.61	19.9	21.61	21.6	19.16	1.96	0.91	43.13	435.73	1.3	17.18	298.69	3.15	1786.65	2768.64	203.14	7951.41	13.59	192.59	59.58	3.63	7	3.91	32.42	0.96
3021	30	0	minerals	medium	5	5.4	135	5	5	20	male	Single	0	High school	1.4	0	58.7	1.69	20.5525	Peso adequado	73.25	1986.7	904.03	443.19	639.49	22.01	25.07	13.13	11.07	1.72	2.11	40.06	363.81	1.31	17.29	305.85	2.6	1508.44	2828.48	167.26	5447.69	18.91	59	165.68	3.85	6.25	7.57	12.11	0.92
3022	30	0	minerals	medium	5	5.4	135	5	5	35	male	Married	1	Elementary school	2	0	60.4	1.73	20.1811	Peso adequado	81.45	1770.41	947.65	339.19	483.57	17.62	16.5	14.08	12.55	1.37	0.92	23.5	488.54	0.76	7.73	231.3	1.94	1055.5	2187.11	59.31	5160.38	6.65	90.93	36.56	1.15	3.56	1.73	22.39	0.97
3023	30	0	minerals	medium	5	5.4	135	5	5	42	male	Single	0	Elementary school	1	0	59.6	1.58	23.8744	Peso adequado	78.4	1807.58	1077.42	390.43	339.72	10.34	10.26	12.62	11.34	1.21	1.01	37.14	256.37	0.96	9.76	223.35	2.39	1012.68	1840.26	104.35	4320.8	10.66	45.2	17.28	1.5	3.8	1	21.73	1.1
3024	30	0	minerals	medium	5	5.4	135	5	5	45	male	Married	1	Middle school	1.3	0	75	1.62	28.578	Sobrepeso	101.05	2059.84	1261.84	355.29	442.71	13.73	13.11	13.4	11.93	1.23	2.29	29.56	395.49	0.73	7.51	203.97	1.88	1083.15	2144.21	75.55	3817.9	6.44	125.75	71.61	2.18	3.97	1.58	24.48	1.03
3025	30	0	minerals	medium	5	5.4	135	5	5	21	male	Married	1	High school	1	0	71	1.71	24.281	Peso adequado	78.5	2862.26	1413.78	550.81	897.67	34.15	35.58	14.59	12.22	2.09	4.55	33.08	552.15	1.04	15.74	277.19	1.7	1513.93	3027.67	120.22	4839.59	26.49	126.11	434.95	4.72	3.92	11.48	13.49	1.69
3101	31	1	textile	small	16	3.92683	161	2	4	32	female	Married	0	Graduate	1	1	59.6	1.56	24.4905	Peso adequado	83.35	1276.59	560.04	223.94	492.61	15.83	16.22	14.51	12.24	1.08	1.21	13.46	1052.74	0.4	9.25	189.07	2.76	1130.82	1565.86	127.83	3431.17	6.7	25.67	9.01	6.96	4.28	8.81	7.18	0.32
3102	31	1	textile	small	16	3.92683	161	2	4	28	female	Single	0	High school	1.1	0	62.7	1.59	24.8012	Peso adequado	79.95	1369.22	746.96	193.41	428.85	15.4	14.7	10.32	8.97	0.89	0.67	18.81	511.8	0.63	5.91	159.38	1.59	891.7	1879.43	81.6	1649.91	5.11	206.01	322.71	3.43	8.84	2.19	15.28	0.55
3103	31	1	textile	small	16	3.92683	161	2	4	34	female	Married	2	Middle school	1	0	76.8	1.56	31.5582	Obesidade I	98.3	1205.54	428.44	450.47	326.64	13.19	13.17	5.65	5.18	0.4	0.96	5.7	195.54	0.3	5.38	102.38	0.53	871.79	1545.99	53.51	1770.17	14.15	71.4	36.23	1.79	1.55	5.22	22.94	0.22
3104	31	1	textile	small	16	3.92683	161	2	4	52	male	Married	3	Elementary school	1	0	79.5	1.63	29.9221	Sobrepeso	97.75	1569.06	858.67	308.88	401.51	9.73	11	4.35	3.71	0.42	0.83	20.06	223.01	0.54	6.74	156.37	1.23	778.15	2022.67	13.85	3110.12	10.7	165.65	46.45	1.29	3.03	5.22	7.99	0.49
3105	31	1	textile	small	16	3.92683	161	2	4	38	female	Married	3	Middle school	1	0	72	1.51	31.5776	Obesidade I	100.1	1243.21	447.45	228.3	567.47	19	22.22	10.24	8.91	0.9	2.04	11.46	174.5	0.47	7.51	147.12	0.94	992.32	1840.56	76.91	1996.87	8.47	125.79	19.26	2.63	3.78	4.11	5.94	0.54
3106	31	1	textile	small	16	3.92683	161	2	4	22	female	Married	0	High school	1	0	56.4	1.53	24.0933	Peso adequado	78.25	1558.98	936.44	416.1	206.44	6.71	9.8	3.01	1.45	0.3	0.45	31.57	240.15	0.94	7.67	300.33	2.17	1083.45	2969.06	112.78	3046.56	10.27	91.29	205.64	10.18	10.02	8.61	27.18	1.02
3107	31	1	textile	small	16	3.92683	161	2	4	54	male	Single	5	Middle school	1.9	1	75.8	1.62	28.8828	Sobrepeso	96.4	2580.89	1510.77	419.52	650.6	25.46	19.55	13.68	11.81	1.4	0.84	35.48	547.72	1.12	13.97	300.4	3.03	1812.07	3116.79	86.72	3991.08	13.62	247.96	186.41	4.85	5.79	6.59	5.44	0.51
3108	31	1	textile	small	16	3.92683	161	2	4	37	female	Married	0	Middle school	1	0	63.2	1.58	25.3165	Sobrepeso	85.25	2728.43	1586.59	394.94	746.91	25.8	27.23	15	13.38	1.36	4.73	33.4	271.48	1.66	10.86	284.8	3.42	985.49	4065.04	81.75	4168.33	15.56	306.79	500.7	1.79	10.86	5.27	39.34	1.88
3109	31	1	textile	small	16	3.92683	161	2	4	30	male	Married	0	Graduate	1	0	63.9	1.61	24.6518	Peso adequado	86.5	1811.22	847.42	460.14	503.67	17.52	19.31	11.73	10.45	0.85	1.93	23.52	226.72	0.64	9.34	153.01	1.73	1176.91	1665.41	50.44	3542.83	14.9	89.9	364.6	1.68	3.04	5.9	19.36	0.42
3110	31	1	textile	small	16	3.92683	161	2	4	43	male	Single	4	Middle school	1.5	0	57.1	1.61	22.0285	Peso adequado	76.75	1823.25	1022.55	311.3	489.4	16.9	15.57	14.89	13.47	1.24	1.12	24.19	315.8	0.61	7.2	160.58	1.68	929.91	1731.71	66.53	3466.94	8.06	65.97	7.65	1.18	3.67	1.14	17.27	0.26
3111	31	1	textile	small	16	3.92683	161	2	4	43	female	Married	0	Middle school	1	0	70.9	1.59	28.0448	Sobrepeso	90.5	1541.36	873.79	331.44	336.13	9.35	9.82	9.42	7.78	0.68	2.21	17.86	167.19	0.62	5.91	256.8	1.78	1044.21	2117.64	109.9	2609.5	5.65	75.8	366.24	1.88	2.92	3.99	16.8	0.8
3112	31	1	textile	small	16	3.92683	161	2	4	28	female	Married	1	High school	1	0	80	1.52	34.626	Obesidade I	103.6	1312.69	855.03	203.99	253.68	6.09	7.75	10.65	8.14	2.38	0.55	17.38	175.99	0.54	4.54	181.09	1.41	746.92	1997.15	40.81	2126.48	3.48	404.74	38.65	0.83	2.94	0.84	13.3	0.48
3113	31	1	textile	small	16	3.92683	161	2	4	59	female	Single	0	Middle school	1	0	61.2	1.45	29.1082	Sobrepeso	94	1647.17	612.9	439.95	594.32	26.95	20.35	13.41	11.49	1.38	1.35	15.64	870.15	0.57	4.64	173.45	2.24	1260.56	2264.63	71.27	2616.02	7.85	444.44	53.69	2.21	6.21	2.07	30.76	0.72
3114	31	1	textile	small	16	3.92683	161	2	4	32	female	Married	0	High school	1	0	58.8	1.52	25.4501	Sobrepeso	80.85	1689.75	1046.2	224.65	418.9	22.19	12.55	6.65	5.85	0.83	8.19	12.04	700.52	0.42	6.53	131.82	1.44	747.35	1488.26	54.8	1489.89	5.57	288.64	373.06	0.64	3.63	1	8.1	0.13
3115	31	1	textile	small	16	3.92683	161	2	4	32	female	Married	1	High school	1	0	62.5	1.59	24.7221	Peso adequado	82	1678.59	787.65	375.14	515.81	21.2	19.95	6.88	5.92	0.5	5.11	10.23	449.21	0.47	7.73	134.46	1.36	976.3	1536.15	16.98	1897.14	13.7	120.07	300.67	2.52	1.5	8.21	12.27	0.56
3116	31	1	textile	small	16	3.92683	161	2	4	30	female	Married	2	Middle school	1	0	61.6	1.62	23.472	Peso adequado	82.9	1010.65	574.49	200.97	235.19	5.99	7.4	9.1	7.69	0.76	1.28	15.17	110.1	0.46	3.87	180.78	1.61	649.57	1831.97	67.88	1906.3	2.53	133.43	24.06	1.39	3.25	4.18	6.59	0.68
3117	31	1	textile	small	16	3.92683	161	2	4	36	female	Single	0	High school	1	1	62.4	1.58	24.996	Peso adequado	86.4	1466.05	865.58	263	337.47	17.5	10.05	2.79	2.25	0.39	1.26	20.43	277.92	0.84	7.51	173.26	1.75	958.08	1904.73	15.22	1533.39	10.03	135.06	306.73	1.7	1.82	4.69	9.04	0.74
3118	31	1	textile	small	16	3.92683	161	2	4	48	female	Married	0	High school	1	0	66.2	1.63	24.9163	Peso adequado	79	2169.74	1034.03	435.72	699.99	25.4	23.2	20.68	18.18	2.2	22.99	35.78	528.97	0.92	13.95	268.25	3.18	1166.23	2261.21	118.16	5580.23	17.46	57.56	21.02	0.73	5.19	0.93	18.74	0.4
3119	31	1	textile	small	16	3.92683	161	2	4	32	female	Married	1	High school	1	0	59.9	1.46	28.101	Sobrepeso	84.15	980.92	378.96	231.52	225.44	7.48	8.86	4.44	3.85	0.4	0.81	15.13	126.89	0.6	6.29	139.28	2.35	658.51	1359.53	21.18	1775.59	7.98	13.75	34.41	0.7	2.12	3.58	6.13	0.43
3120	31	1	textile	small	16	3.92683	161	2	4	34	female	Married	3	Middle school	1	0	85.3	1.59	33.7408	Obesidade I	98.6	1906.13	803.45	366.65	736.02	27.89	31.23	13.99	9.49	0.99	2.06	12.32	421.89	0.41	13.19	157.28	0.7	864.11	1629.35	33.17	4150.48	14.49	49.17	142.41	0.62	1.76	4.34	25.03	0.44
3121	31	1	textile	small	16	3.92683	161	2	4	45	male	Married	2	Graduate	3	1	85.8	1.72	29.0022	Sobrepeso	99	1458.73	624.7	212.56	621.47	20.88	23.59	16.48	14.68	1.26	0.94	5.33	370.82	0.26	4.09	174.72	0.87	1064.65	1882.69	47.07	3736.7	4.81	67.78	192.54	3.26	2.25	2.07	10	0.19
3122	31	1	textile	small	16	3.92683	161	2	4	27	male	Single	1	Graduate	1.9	1	99.5	1.69	34.8377	Obesidade I	111.3	1581.46	918.62	323.93	338.91	13.31	13.8	6.06	3.25	0.49	0.75	24.51	113.99	0.81	9.6	160.12	2.07	652	1384.88	81.19	3000.64	10.86	113.72	25.45	0.1	3.32	4.29	11.52	0.33
3201	32	1	textile	medium	17	5.81013	459	2.66667	8	46	male	Married	2	Graduate	1	0	67.1	1.7	23.218	Peso adequado	89.2	2379.51	966.48	657.27	755.77	23.62	31.29	15.37	13.36	1.15	0.96	24.79	289.09	0.77	14.79	206.91	1.5	1925.03	2513.27	98.63	6523.3	22.7	121.4	27.98	3.27	6.68	11.9	11.51	0.38
3202	32	1	textile	medium	17	5.81013	459	2.66667	8	51	male	Married	2	Middle school	1.5	0	86.1	1.67	31.0581	Obesidade I	113.4	2375.69	1785.66	323.8	266.23	7.59	8.22	9.75	8.85	0.92	0.7	37.23	351.41	1.29	6.98	291.65	2.58	1081.51	4594.14	47.64	2645.27	5.17	29.44	147.4	1.02	9.84	0.83	25.4	1.19
3203	32	1	textile	medium	17	5.81013	459	2.66667	8	52	male	Married	1	Middle school	1.4	0	92.2	1.62	35.1318	Obesidade II	105.8	2349.39	1384.7	322.22	642.47	28.37	21.97	11.33	9.94	1.29	3.37	27.97	541.47	1.04	8.65	217.72	2.21	952.53	2567.29	21.69	5587.81	16.8	148.86	50.11	3.36	5.42	1.49	8.39	1.19
3204	32	1	textile	medium	17	5.81013	459	2.66667	8	31	male	Married	1	High school	1	0	82.4	1.71	28.1796	Sobrepeso	94.15	1989.29	1083.77	357.95	547.58	17.43	20.6	13.84	12.82	0.9	4.25	21.2	243.54	0.85	8.96	203.16	2.44	1063.55	2741.55	40.77	3313.86	10.41	264.18	50.51	0.7	5.85	2.79	19.91	1.01
3205	32	1	textile	medium	17	5.81013	459	2.66667	8	57	female	Divorced	4	Elementary school	1	0	53.7	1.48	24.6826	Peso adequado	86.3	858.52	526.53	173.37	158.61	7.96	4.23	3.05	2.09	0.4	0.29	14.3	265.48	11.86	7.21	104.75	1.47	660.9	1469.1	12.66	1776.45	5.61	89.4	71.63	0.15	4.89	64.53	16.83	0.19
3206	32	1	textile	medium	17	5.81013	459	2.66667	8	43	male	Married	3	Middle school	1.6	0	91.5	1.73	30.5724	Obesidade I	98.5	2072.41	1259.34	270.87	542.2	21.15	21.81	11	8.95	0.84	0.84	19.34	200.23	0.49	7.85	146.49	1.24	750.94	1460.73	10.05	5936.53	9.94	50.16	20.83	0.13	2.11	1.04	11.88	0.33
3207	32	1	textile	medium	17	5.81013	459	2.66667	8	31	male	Married	2	Elementary school	1.1	0	75.6	1.6	29.5313	Sobrepeso	98.25	1926.67	1007.33	286.31	633.03	25.08	24.95	12.26	10.74	1.29	1.76	19.36	393.55	0.59	6.27	150.71	1.78	925.9	1836.13	44.29	4143.92	9.36	249.79	60.26	3.37	5.13	4.26	7.69	1.02
3208	32	1	textile	medium	17	5.81013	459	2.66667	8	45	female	Single	3	High school	1	0	69.7	1.69	24.4039	Peso adequado	92	2346.94	1245.55	352.97	748.42	22.7	20.33	19.12	16.7	1.6	5.68	21.47	453.62	12.08	10.34	182.06	1.77	1214.4	2047.33	34.05	5164.26	9.38	273.48	16.94	0.97	4.83	65.55	26.45	0.36
3209	32	1	textile	medium	17	5.81013	459	2.66667	8	31	male	Married	0	High school	1.5	1	69	1.65	25.3444	Sobrepeso	84.25	3010.51	1611.59	442.61	956.31	36.48	32.5	17.52	14.69	1.34	4.5	34.66	363.82	1.06	13.28	342.54	2.67	1352.77	3724.6	54.78	3906.58	14.87	365.16	287.8	2.76	5.28	6.91	9.47	0.56
3210	32	1	textile	medium	17	5.81013	459	2.66667	8	41	male	Married	3	Middle school	1.5	0	90.4	1.71	31.0971	Obesidade I	104.25	2481.49	1233.46	575.02	673.01	19.92	25.28	18.13	16.17	1.15	0.18	29.18	384.53	0.69	10.44	290.15	1.67	1833.24	3299.65	153.27	6599.12	9.36	57.49	343.23	4.86	7.2	4.85	20.17	0.49
3211	32	1	textile	medium	17	5.81013	459	2.66667	8	42	male	Married	1	Middle school	1.3	0	89.9	1.82	27.1404	Sobrepeso	92.5	1503.17	855.33	359.41	288.43	11.43	8.95	8.34	5.58	0.61	0.32	19.64	248.42	6.05	8.73	214	0.82	1008.94	1753.4	88.45	4100.99	8.11	84.38	35.3	6.06	2.86	35.25	19.78	0.58
3212	32	1	textile	medium	17	5.81013	459	2.66667	8	47	female	Single	1	High school	1	0	72.2	1.64	26.8441	Sobrepeso	101.3	1430.09	769.72	333.21	327.17	9.66	11.17	11.17	10.1	0.86	1.17	24.29	166.01	0.55	6.26	152.93	1.65	830.99	1656.65	67.64	3007.53	5.45	181.74	211.46	1.43	3.5	2.87	16.19	0.29
3213	32	1	textile	medium	17	5.81013	459	2.66667	8	45	male	Married	8	Middle school	1.3	0	60.8	1.54	25.804	Sobrepeso	85.25	1434.59	858.58	272.29	303.73	10.14	10.12	8.29	7.64	0.73	1.49	27.43	184.52	0.69	6.53	219.39	1.98	748.56	2314.86	40.37	3247.35	7.16	346.63	18.92	0.62	2.73	0.6	16.2	0.61
3214	32	1	textile	medium	17	5.81013	459	2.66667	8	42	female	Single	0	Middle school	1	0	65.4	1.53	28.1215	Sobrepeso	96	1132.95	524	230.88	378.07	13.47	12.97	9.41	7.99	0.71	1.11	6.85	114.28	11.75	8.88	94.53	1.37	919.22	1203.64	33.35	2987.81	7	117.9	11.34	1.14	2.67	65.32	16.24	0.74
3215	32	1	textile	medium	17	5.81013	459	2.66667	8	31	female	Married	1	High school	1	0	87	1.62	33.356	Obesidade I	100.15	1583.32	733.47	241.65	608.21	20.25	23.93	12.66	11.19	0.95	2.57	19.06	536.41	0.64	6.43	193.76	1.54	1153.01	2189.49	36.35	4739.6	5.75	44.36	21.32	1.14	3.75	1.59	7.77	0.25
3216	32	1	textile	medium	17	5.81013	459	2.66667	8	21	male	Single	0	Graduate	2.5	1	94.9	1.76	30.8114	Obesidade I	95.25	4041.93	1300.91	867.53	1873.49	55.65	68.06	56.13	49.29	4.12	1.38	16.41	2002.7	0.98	24.5	462.14	2.53	5161.02	4698.88	399.74	7287.22	21.17	21.41	13.34	24.91	16.19	21.5	24.21	0.15
3217	32	1	textile	medium	17	5.81013	459	2.66667	8	30	male	Married	1	Graduate	2.2	0	81.9	1.82	24.7253	Peso adequado	90.75	1930.43	1042.08	363.01	525.34	20.58	18.91	11.77	10.13	1.29	1.41	31.18	703.86	1.12	12.04	225.62	1.95	1324	1891.46	57.81	3630.22	14.31	164.08	28.84	1.09	3.71	2.19	8.64	0.67
3218	32	1	textile	medium	17	5.81013	459	2.66667	8	19	female	Single	0	High school	1	0	50.3	1.52	21.7711	Peso adequado	70.3	2094.19	1129.59	251.77	712.83	33.38	24.25	13.45	11.73	1.07	2.42	10.92	719.32	0.66	6.44	173.16	1.62	1336.27	1755.7	45.97	2360.94	41.49	1457.71	316.84	2.51	1.4	4.3	11.86	0.7
3219	32	1	textile	medium	17	5.81013	459	2.66667	8	52	female	Married	2	Elementary school	1	0	79.7	1.55	33.1738	Obesidade I	101.25	1538.64	900.98	267.69	369.98	13.97	16.6	6.08	3.85	0.35	1.55	17.57	831.7	0.53	6.56	222.37	1.23	1106.09	2395.69	25.05	2828.32	8.75	342.45	7.65	5.72	1.55	5.08	8.82	2.59
3220	32	1	textile	medium	17	5.81013	459	2.66667	8	26	female	Married	0	Graduate	2	1	64.5	1.57	26.1674	Sobrepeso	84.9	2018.41	769.14	529.4	719.87	25.89	25.22	19.25	17.32	1.73	3.6	19.65	568.78	0.65	7.76	193.51	1.66	1490.33	2637.69	111.15	5225.54	13.02	305.2	300.23	1.02	3.33	4.32	38.55	0.42
3221	32	1	textile	medium	17	5.81013	459	2.66667	8	36	female	Married	3	High school	1	0	75.1	1.57	30.4678	Obesidade I	96.05	1372.35	765.34	196.77	410.25	16.23	14.02	6.83	6.29	0.68	6.39	16.1	356.54	0.55	4.66	130.9	1.62	655	969.6	24.31	2312.31	5.44	102.98	5.06	0.23	1.53	0.5	9.03	1.62
3222	32	1	textile	medium	17	5.81013	459	2.66667	8	28	female	Single	0	Graduate	1.9	1	78.1	1.67	28.0039	Sobrepeso	88.5	1659.79	793.76	309.76	556.27	17.18	15.58	13.05	11.02	1.22	0.69	24.32	790.69	0.6	7.81	187.79	1.73	1287.22	2203.08	130.75	2329.39	9.78	276.06	787.43	3.06	5.68	3.51	17.33	0.36
3223	32	1	textile	medium	17	5.81013	459	2.66667	8	35	female	Married	1	Middle school	1	0	61	1.61	23.6799	Peso adequado	84.55	1655.37	908.06	431.49	315.82	12.53	12.19	5.77	4.82	0.65	1.32	22.35	146.96	0.82	8.14	192.07	2.21	908.8	2074.91	42.75	2225.79	11.79	158.44	31.1	0.44	4.64	4.68	22.99	1.31
3301	33	0	alimentary	medium	2	6.43284	431	2	6	20	male	Single	0	Middle school	1.2	0	81	1.82	24.5885	Peso adequado	84.6	2565.53	1445.02	604.3	516.21	21.78	15.39	11.73	10.4	0.99	1.59	38.18	1340.71	1.05	13.24	432.1	6.7	1783.48	2470.23	184.77	4537.84	12.38	290.46	713.66	1.16	3.7	2.96	17.84	1.25
3302	33	0	alimentary	medium	2	6.43284	431	2	6	25	female	Single	0	High school	1	0	77.3	1.63	29.0941	Sobrepeso	95.55	1669.66	1062.04	270.02	337.6	13.71	9.93	5.12	3.95	0.49	0.86	22.67	821.32	0.9	8.06	297.1	4.29	1128.33	2789.97	116.68	2998.25	8.14	1969.3	183.66	2.56	4.36	2.98	7.18	1.03
3303	33	0	alimentary	medium	2	6.43284	431	2	6	21	male	Single	0	High school	1	0	48.4	1.58	19.5112	Peso adequado	73.1	1852.37	883.88	358.67	609.82	28.31	16.92	15.5	9.15	0.92	0.9	13.4	105.94	0.6	8.12	169.55	2.04	782.16	1379.79	119.45	3332.65	14.1	69.66	26.11	1.26	2.72	5.85	9.65	0.49
3304	33	0	alimentary	medium	2	6.43284	431	2	6	32	male	Married	1	Post graduate	3	1	70	1.76	22.5981	Peso adequado	79.9	2191.88	1126.48	450.55	614.85	33.83	18.54	10.41	6.31	0.82	1.32	30.27	505.79	1.13	12.53	178.21	1.76	1007.71	1826.13	32.8	4983.75	17.02	173.06	80.76	0.61	2.93	1.83	8.62	0.85
3305	33	0	alimentary	medium	2	6.43284	431	2	6	30	male	Married	1	High school	1	0	60	1.67	21.5139	Peso adequado	72.7	1619.22	930.53	264.86	423.83	16.06	13.17	6.88	6.42	0.42	3.09	21.87	139.81	0.82	8.17	188.99	2.38	774.81	1593.23	27.77	3530.31	7.31	15.32	25.34	0.49	1.99	0.49	20.69	0.95
3306	33	0	alimentary	medium	2	6.43284	431	2	6	20	male	Married	1	High school	1	0	111.3	1.83	33.2348	Obesidade I	112.55	2093.44	1324.03	441.02	328.38	8.64	9.92	10.82	9.99	0.93	0.57	38.65	283.28	1.15	7.31	264.63	2.87	1097.3	3330.67	76.97	2856.6	8.98	19.83	266	0.72	12.66	1.01	63	1.24
3307	33	0	alimentary	medium	2	6.43284	431	2	6	49	male	Married	2	Elementary school	2	0	53.7	1.59	21.2412	Peso adequado	74	2235.56	1695.92	261.26	278.38	12.95	7.55	4.92	3.24	0.53	0.99	8.43	265.44	0.45	2.88	211.47	0.93	885.7	1952.75	111.81	2713.14	3.5	236.81	8.38	3.4	2.28	5.02	8.08	1.47
3308	33	0	alimentary	medium	2	6.43284	431	2	6	28	male	Married	1	High school	1	0	74	1.72	25.0135	Sobrepeso	84.75	2897.79	1463.34	628.04	806.4	29.66	22.29	24.37	20.32	2.27	2.11	34.33	244.17	1.25	17.93	405.38	2.97	1731.38	3355.57	299.02	5422.43	19.25	342.07	106.22	4.09	7.08	9.69	20.51	1.31
3309	33	0	alimentary	medium	2	6.43284	431	2	6	33	male	Single	2	Middle school	1	0	77.8	1.68	27.5652	Sobrepeso	96.35	3568.75	2052.91	630.61	885.22	38.8	34.91	14.12	11.6	2.15	3.02	102.17	474.05	2.43	22.55	585.4	5.06	1869.64	4830.72	106.69	9886.91	14.87	267.84	140.09	1.56	10.42	1.94	24.99	1
3310	33	0	alimentary	medium	2	6.43284	431	2	6	29	male	Married	1	Elementary school	1	0	53.4	1.76	17.3375	Baixo Peso	71.5	1380.6	687.82	243.07	449.71	10.78	14.19	16.73	14.61	1.28	0.84	11.79	63.04	0.44	5.28	160.41	1.43	762.58	1297.67	115.11	3474.03	3.76	29.55	236.58	0.83	2.24	1.89	12.5	0.54
3311	33	0	alimentary	medium	2	6.43284	431	2	6	22	male	Single	0	High school	1	0	64.2	1.75	20.9633	Peso adequado	73.6	2496.81	1358.07	418.68	720.06	34.51	19.59	11.94	10.14	0.84	7.08	24.01	636.13	0.76	11.07	299.78	2.37	1369.69	2531.43	110.24	3299.9	8.51	25.99	130.66	1.44	2.73	3.17	20.52	0.94
3312	33	0	alimentary	medium	2	6.43284	431	2	6	33	male	Single	0	Middle school	1.2	0	83	1.68	29.4076	Sobrepeso	95	2024.44	928.94	535.21	560.29	20.82	21.88	13.32	11.53	1.69	1.89	32.25	134.44	1.04	14.14	217.78	1.74	1178.64	2312.81	61.41	4309.6	22.46	63.94	27.17	1.29	4.36	7.82	16.37	1.53
3313	33	0	alimentary	medium	2	6.43284	431	2	6	34	female	Married	1	High school	1	0	75.1	1.7	25.9862	Sobrepeso	80.75	1867.79	1207.05	309.54	351.21	12.22	11.18	11.37	10.33	1.04	1.66	27.09	282.4	1.15	9.22	251.37	3.17	1040.15	2139.22	54.11	6501.9	6.42	145.4	8.95	1.22	2.77	0.85	23.74	2.4
3314	33	0	alimentary	medium	2	6.43284	431	2	6	38	male	Divorced	2	Middle school	1.5	0	82.7	1.77	26.3973	Sobrepeso	92.9	2096.24	1368.02	270.69	457.53	20.61	13.83	12.01	7.44	1.07	1.46	32.22	398.27	0.98	8.42	259.72	3.39	918.25	2127.55	58.76	3625.42	6.1	174.17	22.77	1.46	3.48	1.08	16.78	1.2
3315	33	0	alimentary	medium	2	6.43284	431	2	6	35	male	Married	4	High school	1	1	60.8	1.67	21.8007	Peso adequado	70.5	1939.15	1094.46	442.67	402.02	15.64	10.64	6.66	4.68	0.68	1.79	28.75	538.23	1.03	7.8	359.96	2.45	1358.39	2977.52	147.55	4400.28	8.25	157.21	352.14	2.6	4.56	5.52	14.02	1.69
3316	33	0	alimentary	medium	2	6.43284	431	2	6	25	male	Single	0	Middle school	1	0	46.7	1.63	17.6852	Baixo Peso	67.95	3039.34	1367.05	525.32	1146.97	53.75	40.29	18.99	16.88	1.6	6.4	25.99	1535.07	0.81	9.55	299.62	3.2	1686.15	2213.75	68.86	6501.84	15.01	642.77	115.83	1.52	4.05	2.34	26.28	1.8
3317	33	0	alimentary	medium	2	6.43284	431	2	6	28	male	Married	0	High school	1.5	0	59	1.64	21.9363	Peso adequado	75	2885.55	1443.36	552.27	889.91	49.3	27.56	10.44	8.33	0.99	2.96	28.71	1307.11	0.94	12.89	309.26	1.53	1823.79	2569.22	159.72	6789.02	11.79	594.89	74.03	2.02	5	4.24	18.66	2.3
3318	33	0	alimentary	medium	2	6.43284	431	2	6	28	male	Married	1	Middle school	1	0	60.7	1.68	21.5065	Peso adequado	80.5	2339.4	1405.57	346.65	587.19	23.06	20.81	11.18	9.61	1.14	1.7	33.44	392.5	1	14.04	283.4	2.26	1287.77	2535.41	140.76	3841.91	11.38	83.64	24.61	4.3	4.2	4.47	13.39	1.28
3319	33	0	alimentary	medium	2	6.43284	431	2	6	21	male	Single	0	High school	1	0	73.4	1.72	24.8107	Peso adequado	81.8	2338.44	799.81	564.7	973.92	41.41	36.47	20.03	17.72	2.02	4.09	21.74	195.19	0.74	9.1	208.19	1.53	988.16	2528.13	53.71	8306.16	24.95	165.46	23.18	0.88	3.92	0.71	30.62	0.55
3320	33	0	alimentary	medium	2	6.43284	431	2	6	29	male	Married	1	High school	1	0	62.8	1.71	21.4767	Peso adequado	80.75	2417.68	1301.43	381.58	734.67	18.94	21.91	24.35	22.02	1.9	5.28	22.35	178.39	0.79	7.86	239.23	2.1	998.47	2300.23	71.79	4006.62	6.54	14.9	5.46	1.19	3.54	1.31	23.82	1.01
3321	33	0	alimentary	medium	2	6.43284	431	2	6	21	male	Single	0	High school	1	0	71	1.78	22.4088	Peso adequado	84.45	2858.63	1489.15	587.66	781.82	38.64	26.63	9.4	7.76	1.1	3.48	58.82	1139.49	1.68	17.32	397.89	4.17	1724.02	3258.96	119.36	10260.7	25.67	176.56	123.67	0.96	5.41	1.79	17.86	2.06
3322	33	0	alimentary	medium	2	6.43284	431	2	6	22	male	Single	0	Graduate	1	0	91	1.8	28.2431	Sobrepeso	91.5	1590.22	812.72	253.02	524.48	22.57	15.76	12.78	11.06	1.46	1.9	26.27	115.39	0.81	9.41	174.23	1.54	509.76	1114.06	76.18	4555.72	12.83	49.1	10.23	0	3.29	0.02	6.96	0.28
3323	33	0	alimentary	medium	2	6.43284	431	2	6	32	male	Married	1	High school	2	0	99.6	1.79	31.0852	Obesidade I	105.65	4669.83	2053.55	834.88	1781.39	79.31	61.1	29.5	26.07	2.87	3.5	43.51	2195.69	1.93	22.5	460.06	3.66	3420.29	4758.07	209.7	9408.19	23.73	424.52	73.01	9.43	9.49	9.61	39.77	2.69
3324	33	0	alimentary	medium	2	6.43284	431	2	6	23	male	Single	0	Middle school	1	0	83.8	1.77	26.7484	Sobrepeso	89.1	4475.34	2399.4	833.67	1242.28	32.71	40.59	40.45	34.57	4.43	3.51	75.3	517.31	2.56	27.64	716.17	9.02	2924.1	5493.79	426.88	9340.24	28.83	40.75	205.03	5.93	19.45	13.77	48.73	3.1
3401	34	0	textile	medium	8	6.23611	449	2	6	50	female	Married	1	Elementary school	1	0	73.5	1.5	32.6667	Obesidade I	106.5	1129.37	784.46	131.19	213.71	11.05	4.72	3.38	3.01	0.3	0.19	5.89	29.09	0.37	3.36	61.76	0.76	244.72	769.54	24.43	1162.69	4.19	17.34	15.32	0	1.06	1.98	3.53	0.15
3402	34	0	textile	medium	8	6.23611	449	2	6	44	female	Married	3	Middle school	1	0	81.8	1.58	32.7672	Obesidade I	95.75	1181.95	718.71	175.07	288.17	11.5	7.18	7.62	6.95	0.55	0.43	7.74	106.22	0.3	2.86	99.05	0.97	587.12	1436.04	40.39	1573.91	2.61	93.57	58.38	0.83	2.12	0.84	11.79	0.18
3403	34	0	textile	medium	8	6.23611	449	2	6	44	female	Single	2	High school	1	0	79.6	1.63	29.9597	Sobrepeso	105.4	2354.95	1211.83	452.88	690.24	21.52	20.71	16.73	14.64	1.47	1.23	26.72	723.2	1.1	13.95	310.12	2.28	2066.13	3227.65	151.65	4195.96	13.35	17.7	39.8	6.9	6.48	4.23	2.3	0.29
3404	34	0	textile	medium	8	6.23611	449	2	6	56	female	Married	2	Middle school	1	0	63.1	1.5	28.0444	Sobrepeso	94.05	573.1	190.72	306.55	75.83	2.95	2.7	1.43	1.29	0.06	0.13	1.67	44.61	0.1	1.28	58.52	0.28	570.69	949.18	57.71	1385	2.6	63.94	4.1	0.62	0.87	0.86	17.59	0.04
3405	34	0	textile	medium	8	6.23611	449	2	6	31	female	Divorced	1	High school	1	0	76.4	1.57	30.9952	Obesidade I	98.7	1089.8	481.94	225.13	382.73	13.92	14.96	9.67	8.79	0.76	1.11	5.45	110.57	0.45	4.55	79.49	1.4	571.5	982.5	45.21	7087.56	3.8	339.78	1.81	0.54	1.99	0.88	23.4	0.71
3406	34	0	textile	medium	8	6.23611	449	2	6	51	female	Widower	1	High school	1	0	60.1	1.39	31.1061	Obesidade I	97.7	2535.71	1517.7	477.52	540.49	28.96	17.16	6.97	6.58	0.6	2.55	26.83	1294.35	1.19	18.83	324.76	4.37	2409.84	2987.69	89.51	5782.81	13.97	125.48	42.17	14.69	2.52	5.76	34.09	3
3407	34	0	textile	medium	8	6.23611	449	2	6	50	female	Married	1	Middle school	1	0	67	1.49	30.1788	Obesidade I	96.35	1860.88	1181.94	182.31	496.63	28.06	18.2	3.63	2.75	0.27	1.98	9.34	147.3	0.77	6.22	161.18	1.54	523.34	1315.56	30.03	3787.03	6.05	337.66	7.78	1.62	1.52	2.24	9.14	0.94
3408	34	0	textile	medium	8	6.23611	449	2	6	42	female	Married	1	High school	1	0	92.4	1.65	33.9394	Obesidade I	103.25	1533.14	793.89	350.28	388.97	16.11	11.98	10.03	8.96	1.03	0.93	11.64	252.93	0.66	7.84	185.4	1.57	724.91	2050.29	11.02	2152.32	13.03	164.31	18.63	0.11	2.48	4.31	13.42	0.96
3409	34	0	textile	medium	8	6.23611	449	2	6	37	female	Married	3	Middle school	1	0	90.3	1.61	34.8366	Obesidade I	109	1172.05	584.03	249.09	338.93	9.87	12.65	8.87	7.99	0.66	0.65	18.18	116.54	0.61	4.13	149.3	1.56	727.2	1882.35	22.22	3760.16	4.31	76.51	481.79	0.14	3.32	0.23	24.33	0.15
3410	34	0	textile	medium	8	6.23611	449	2	6	33	female	Married	2	Elementary school	1	0	74.6	1.59	29.5083	Sobrepeso	83.75	1454.28	474.94	365.56	613.78	20.42	21.14	19.19	17.14	1.77	1.2	7.84	297.15	0.56	11.42	138.88	1.09	816.84	1614.9	84.96	3574.8	23.55	130.42	33.61	0.99	3.82	7.09	9.66	0.35
3411	34	0	textile	medium	8	6.23611	449	2	6	29	female	Married	1	High school	1	0	61.7	1.56	25.3534	Sobrepeso	77.75	1699.56	488.26	497.07	714.23	35.26	24.43	10.6	8.1	1.21	2.45	14.32	503.57	22	16.54	143.09	2.01	1351.01	1485.83	40.03	5643.97	24.27	25117.6	7.9	1.61	2.77	122.24	24.86	0.32
3412	34	0	textile	medium	8	6.23611	449	2	6	53	female	Married	4	Elementary school	1	0	83.7	1.55	34.8387	Obesidade I	113.2	1719.3	813.97	362.43	542.91	34.5	17.46	4.27	2.99	0.67	1.29	6.88	1908.33	0.34	3.82	238.76	1.77	1617.47	1809.4	84.51	2382.17	8.98	749.9	383.01	6.47	2.63	6.44	4.38	2.75
3413	34	0	textile	medium	8	6.23611	449	2	6	67	female	Single	2	Middle school	1	0	74.3	1.58	29.7629	Sobrepeso	100.45	1495.44	985.44	180.93	329.07	15.57	9.16	6.18	4.42	0.46	0.56	13.34	319.47	0.62	2.9	166.77	1.38	643.75	1987.34	14.29	1632.78	3.34	669.39	131.31	1.99	3.7	9.02	9.94	0.65
3414	34	0	textile	medium	8	6.23611	449	2	6	44	female	Married	2	Elementary school	1	0	74.9	1.58	30.0032	Obesidade I	91	935.64	483.8	203.37	248.47	9.66	10.06	4.79	4.12	0.76	1.17	22.89	234.98	0.6	6.78	173.61	2.08	637.19	1675.42	45.08	4396.52	9.82	180.56	4.53	1.23	2.59	3.08	7.61	0.77
3415	34	0	textile	medium	8	6.23611	449	2	6	45	female	Single	2	High school	1	0	70.8	1.51	31.0513	Obesidade I	94.55	1736.8	934.36	308.97	493.47	18.97	15.86	14.39	12.94	1.24	1.46	10.22	220.46	0.73	9.3	199.33	2.15	938.81	2088.2	89.53	3822.59	7.17	124.99	1.5	1.4	1.84	3.46	27.87	0.31
3416	34	0	textile	medium	8	6.23611	449	2	6	29	female	Single	0	Middle school	1	0	78.2	1.52	33.847	Obesidade I	100	1439.19	845.4	153.41	440.38	5.84	6.01	7.67	8.03	0.77	7.23	21.28	207.79	0.55	5.35	134.58	1.78	465.89	1260.02	12.76	2910.24	4.25	63.62	31.49	0.15	1.59	2.48	4.52	0.28
3417	34	0	textile	medium	8	6.23611	449	2	6	39	female	Married	0	Middle school	1	0	92.2	1.65	33.8659	Obesidade I	99.95	1612.7	833.54	269.43	509.73	16.52	16.38	12.14	10.62	0.8	1.18	23.7	103.74	0.69	7.04	196.51	2.47	848.81	1924.7	67.29	2013.7	6.22	175.44	21.45	0.64	3.94	0.47	14.49	1.05
3418	34	0	textile	medium	8	6.23611	449	2	6	42	female	Single	0	High school	1	0	58.6	1.5	26.0444	Sobrepeso	84.2	963.09	334.94	264.9	363.25	13.85	17.71	5.87	4.36	0.44	0.19	14.31	91.46	0.48	4.46	109.04	1.54	578.79	1017.32	73.39	2360.73	5.36	64.09	348.13	1.16	2.02	1.01	7.28	0.52
3419	34	0	textile	medium	8	6.23611	449	2	6	49	female	Single	0	High school	1	0	48.4	1.54	20.4082	Peso adequado	76.65	1894.97	881.74	415.65	597.59	15.72	15.42	24.58	21.96	1.98	1.03	12.55	175.52	1.44	37.18	178.98	3.17	1054.58	1796.01	233.21	3526.34	10.45	186.94	36.12	0.65	4.11	99.36	27.78	0.58
3420	34	0	textile	medium	8	6.23611	449	2	6	41	female	Single	1	High school	1	0	77.9	1.61	30.0529	Obesidade I	99	1117.62	501.22	367.03	249.37	7.68	8.73	7.05	6.31	0.57	0.15	20.89	149.61	0.67	8.1	157.06	1.41	961.67	1489.4	122.66	4512.97	8.43	125.56	22.34	1.32	3.17	1.48	21.81	0.4
3421	34	0	textile	medium	8	6.23611	449	2	6	42	female	Married	3	Middle school	1	0	87.1	1.58	34.8902	Obesidade I	108.95	1587.02	983.6	253.49	349.93	9.31	10.07	10.54	9.67	0.74	1.44	14.95	121.26	0.54	5.12	213.98	2.07	629.34	2029.74	55.39	3383.88	5.13	49.54	39.4	0.29	2.09	0.4	16.74	0.63
3422	34	0	textile	medium	8	6.23611	449	2	6	43	female	Married	2	High school	4.2	1	64	1.53	27.3399	Sobrepeso	87.7	3496.63	1714.63	853.25	928.76	35.37	35.51	18.7	17.18	0.83	7.67	27.87	345.05	1.37	14.86	334.93	3.36	1927.84	3734.6	89.76	6212.46	20.34	284.83	56.11	2.21	3.21	7.64	58.65	1.88
3423	34	0	textile	medium	8	6.23611	449	2	6	26	female	Married	1	High school	1	0	67.1	1.65	24.6465	Peso adequado	79	1558.6	897.01	290.9	370.69	19.99	14.88	2.42	1.44	0.17	1.03	11.78	219.48	0.35	6.56	94	0.56	746.4	1111.26	28.03	7846.15	10.44	350.01	413.25	1.48	1.04	4.07	11.56	0.49
3424	34	0	textile	medium	8	6.23611	449	2	6	29	female	Married	1	High school	1	0	73.1	1.54	30.8231	Obesidade I	90.65	1087.27	568.46	229.85	288.95	12.69	9.98	5.07	4.67	0.37	0.82	11.83	106.4	0.36	4.44	98.16	1.1	577	1005.01	54.67	2555.37	6.03	6.73	7.11	1.62	2.28	1.32	10.67	0.7
3425	34	0	textile	medium	8	6.23611	449	2	6	32	male	Married	0	Graduate	2	1	76.6	1.76	24.7288	Peso adequado	84.7	2955.15	1232.53	403.25	1319.37	27.07	21.04	19.27	17.15	1.74	4.87	19.49	934.93	0.75	7.89	225.84	1.76	1418.38	2372.9	51.81	6354.69	9.74	103.6	352.12	1	2.79	3.42	22.51	1.34
3501	35	0	textile	medium	8	6.23611	449	2	6	49	female	Single	5	Middle school	1	0	67.7	1.56	27.8189	Sobrepeso	92.8	902.41	388.27	245.63	268.51	11.18	9.03	6.15	4.66	0.52	0.7	16.6	307.26	0.57	3.63	147.92	0.87	726.71	1555.54	36.41	2228.47	4.8	33.24	17.98	1.59	2.08	2.34	5.43	0.37
3502	35	0	textile	medium	8	6.23611	449	2	6	45	female	Married	3	High school	1	0	40.8	1.53	17.4292	Baixo Peso	65.5	730.66	380.83	127.42	222.41	5.09	9.42	8.32	3.2	0.33	0.08	12.09	101.15	0.21	5.48	65.85	0.45	351.12	610.23	34.17	1181.6	1.62	175.48	18.61	0.45	2.78	0.24	11.39	0.07
3503	35	0	textile	medium	8	6.23611	449	2	6	57	female	Divorced	6	Middle school	1	0	84.7	1.52	36.6603	Obesidade II	106	678.12	309.69	150.8	217.63	9.74	8.66	2.88	0.09	0.22	0.68	5.28	67.69	0.26	1.82	106.5	0.71	435.22	928.51	65.39	1587.98	2.37	38.59	35	1.3	2.07	2.88	7.61	0.7
3504	35	0	textile	medium	8	6.23611	449	2	6	32	female	Single	0	High school	1	0	57.2	1.7	19.7924	Peso adequado	71.3	1559.58	897.57	266.05	395.96	13.61	11.61	13.6	7.08	1.21	0.97	19.1	316.94	0.7	8.56	157.54	2	833.18	1196.59	115.5	3233.59	5.93	18.52	13.07	3.29	3.16	4.03	19.54	0.76
3505	35	0	textile	medium	8	6.23611	449	2	6	40	female	Single	2	Elementary school	1	0	64.1	1.5	28.4889	Sobrepeso	88	1029.22	377.25	317.22	334.74	9.45	12.13	12.26	9.25	1	0.5	10.1	83.98	0.37	3.16	115.3	0.77	831.53	1619.13	48.8	2803.08	3.85	39.31	28.88	0.45	2.19	0.63	31.94	0.4
3506	35	0	textile	medium	8	6.23611	449	2	6	45	female	Married	1	High school	1	0	92.2	1.76	29.765	Sobrepeso	100.2	1363.8	788.63	171.36	403.82	9.9	9.99	9.55	2.37	0.78	1.15	17.52	103.79	0.53	5.25	133.96	1.95	450.61	1137.32	18.18	3366.59	4.75	34.1	8.68	0.2	1.96	0.21	10.06	1.1
3507	35	0	textile	medium	8	6.23611	449	2	6	41	female	Married	2	Middle school	1	0	82.3	1.68	29.1596	Sobrepeso	100	1547.42	819.05	313.91	414.46	13.01	13.8	13.1	11.32	1.3	0.59	25.52	100.18	0.55	5.51	178.31	1.42	805.69	1860.47	65.19	3110.42	5.38	21.22	9.94	0.28	3.28	1.5	25.58	0.25
3508	35	0	textile	medium	8	6.23611	449	2	6	42	female	Divorced	2	Elementary school	1	0	64.3	1.48	29.3554	Sobrepeso	83.2	1866.39	907.24	355.03	604.13	26.01	22.25	11.51	5.52	1.35	2.17	14.81	151.78	0.52	8.35	132.07	1.85	503.82	1074.64	31.31	6787.13	18.41	55.64	8.55	0.67	2.6	0.42	8.29	0.48
3509	35	0	textile	medium	8	6.23611	449	2	6	40	male	Married	0	Post graduate	10	1	69.6	1.74	22.9885	Peso adequado	84.7	3995.79	1985.4	1032.71	977.67	46.32	36.4	16.99	3.06	1.26	1.19	65.35	1214.1	1.77	10.43	424.27	5.05	2925.57	5145.12	211.99	5655.71	14.46	1037.54	155.75	5.78	19.85	4.65	50.42	1.16
3510	35	0	textile	medium	8	6.23611	449	2	6	35	male	Single	0	High school	2.6	0	165.5	1.89	46.3313	Obesidade III	103	1791.59	1004.01	351.16	436.42	15.68	16.27	10.48	7.42	0.88	1.35	25.74	571.15	0.86	12.03	289.34	4.27	1063.99	2265.65	97.76	4910.43	16.35	370.95	219.75	3.18	3.46	1.98	28.13	1.95
3511	35	0	textile	medium	8	6.23611	449	2	6	42	female	Married	1	High school	1.6	0	52.3	1.55	21.769	Peso adequado	75	1544.74	803.14	310.4	431.21	14.41	13.23	10.94	5.31	0.86	0.66	8.85	592.21	0.43	4.73	162.1	2.07	1053.99	1979.66	69.64	2775.06	5.36	964.35	17.63	1.08	2.98	2.22	24.41	0.44
3512	35	0	textile	medium	8	6.23611	449	2	6	64	female	Married	1	High school	1	1	59.7	1.47	27.6274	Sobrepeso	82	1458.32	750.74	227.28	480.29	18.36	17.01	11.56	8.4	0.98	2.25	19.22	367.83	0.74	5.97	191.67	3.65	844.32	2197.57	38.07	2096.9	5.96	92.11	33.65	1.93	4.03	1.08	15.86	0.5
3513	35	0	textile	medium	8	6.23611	449	2	6	45	female	Single	0	High school	1	0	47.9	1.52	20.7323	Peso adequado	67.8	1298.94	764.64	313.4	220.9	5.97	6.97	9.74	3.84	0.91	0.05	31.66	181.55	0.61	6.55	283.25	1.48	861.17	1831.88	34.63	3148.22	6.89	903.43	213.67	0.3	4.49	11.18	21.03	0.77
3514	35	0	textile	medium	8	6.23611	449	2	6	29	male	Single	3	Elementary school	1	0	83.6	1.72	28.2585	Sobrepeso	89.3	1516.77	747.45	404.11	365.21	15.71	17.04	2.77	0.54	0.41	1.36	24.7	129.61	0.67	10.06	173.74	1.41	724.39	1877.53	27.94	5891.43	16.09	194.17	15.4	0.38	1.89	4.25	9.94	0.61
3515	35	0	textile	medium	8	6.23611	449	2	6	40	female	Married	3	Middle school	1	0	64.3	1.55	26.7638	Sobrepeso	86.4	1598.75	732.37	274.33	592.04	30.56	21.12	7.51	5.3	0.5	1.6	16.33	253.52	0.53	7.19	127.82	1.62	823.68	1587.09	51.53	5953.04	7.65	835.77	46.14	1.14	3.34	2.11	20.5	0.47
3516	35	0	textile	medium	8	6.23611	449	2	6	23	male	Single	0	High school	1	0	125.1	1.74	41.3199	Obesidade III	126.8	1286.74	725.72	313.03	247.98	6.48	9.22	9.42	4.38	0.69	0.83	17.64	92.11	0.42	3.99	170.5	1.38	883.46	1409.28	109.85	3859.57	4.14	53.02	14.4	8.39	3.44	4	17.27	0.69
3517	35	0	textile	medium	8	6.23611	449	2	6	45	female	Married	2	Middle school	1.4	0	63.7	1.6	24.8828	Peso adequado	88.2	1958.99	965.1	439.18	554.71	19.35	17.51	10.75	3.51	1.09	1.63	30.35	567.45	1.03	10.04	276.2	3.31	1070.95	2581.28	59.92	7666.82	12.74	288.52	98.66	0.59	3.9	1.3	19.45	1.34
3518	35	0	textile	medium	8	6.23611	449	2	6	37	female	Married	2	High school	1	0	73.4	1.56	30.1611	Obesidade I	90.3	3567.73	1993.05	433.19	1141.5	53.2	40.81	18.88	5.27	1.36	5.12	29.62	977.67	1.08	16.42	248.26	2.66	1629.26	2458.57	72.7	6308.37	15.1	525.92	77.18	6.04	3.56	6.03	25.37	2.48
3519	35	0	textile	medium	8	6.23611	449	2	6	48	female	Widower	2	Elementary school	1	0	68.9	1.55	28.6785	Sobrepeso	97.8	1372.66	723.27	355.3	294.09	8.37	9.74	10.6	8.41	0.86	0.87	13.23	919.6	0.55	4.14	203.16	2.23	1481.96	2762.61	72.8	2165.91	6.37	714.92	2332.28	6.84	4.48	3.52	29.92	1.73
3520	35	0	textile	medium	8	6.23611	449	2	6	49	female	Married	2	High school	1	1	92.1	1.61	35.531	Obesidade II	108.8	1251.77	550.66	388.89	312.22	7.79	10.29	6.68	2.04	0.5	0.64	18.95	228.2	0.52	6.58	265.95	1.63	1274.71	2253.62	166.64	2659.37	4.85	39.59	36.17	3.08	5.31	5.86	18.85	0.64
3521	35	0	textile	medium	8	6.23611	449	2	6	50	female	Married	2	High school	1	0	69.1	1.51	30.3057	Obesidade I	93	1026.19	510.36	270.97	244.86	6.37	4.78	5.44	1.16	0.43	0.36	11.51	258.23	0.33	2.58	205.03	1.09	858.44	1590.56	122.34	1978.04	3.61	74.23	11.54	2.23	2.93	5.18	5.54	0.91
3522	35	0	textile	medium	8	6.23611	449	2	6	33	female	Single	0	Middle school	1	0	96	1.69	33.6123	Obesidade I	107.5	1157.34	480.22	266.79	410.34	15.28	16.95	6.9	0.95	0.71	0.82	11.88	86.03	0.38	5.26	115.44	1.32	523.34	1474.67	9.91	1827.28	10.48	29.73	32.35	0.33	1.9	4.94	4.9	0.4
3523	35	0	textile	medium	8	6.23611	449	2	6	43	female	Single	2	Middle school	1	0	128.7	1.61	49.6509	Obesidade III	133.7	1486.17	829.25	390.44	266.47	9.58	11.19	2.56	0.33	0.22	1.8	15.77	242.01	0.49	6.08	251.11	1.38	984.94	2454.92	66.66	2559	11.96	42.1	219.99	1.48	2.93	7.63	9.68	0.56
3524	35	0	textile	medium	8	6.23611	449	2	6	39	female	Married	2	Graduate	1	0	56.9	1.47	26.3316	Sobrepeso	95.5	2379.97	1330.43	362.65	686.89	28.94	27.75	9.1	3.94	1.29	2.75	44.83	297.47	1.47	12.72	354.29	3.06	1074.52	3678.13	60.06	6043.28	14.3	100.71	141.48	1.81	8.5	4.54	26.27	1.98
3601	36	0	alimentary	small	1	2.21127	157	4	12	26	female	Single	1	High school	1	0	54.3	1.6	21.2109	Peso adequado	74	2680.77	1424.46	433.37	822.93	36.74	28.64	10.31	9.15	1.17	7.72	31.88	703.1	1.19	11.31	310.52	2.6	1156.11	2082.97	67	7157.73	16.64	203.38	182.65	1.69	2.61	1.33	21.14	1.53
3602	36	0	alimentary	small	1	2.21127	157	4	12	65	male	Widower	3	High school	1	0	60.4	1.6	23.5938	Peso adequado	80.75	1643.9	824.29	429.16	390.45	18.91	15.04	3.19	2.65	0.48	1.53	23.74	645.61	0.97	7.95	181.13	1.99	1054.46	2006.12	24.48	4790.38	15.95	203.79	25.71	0.19	3.35	6.54	12.35	0.94
3603	36	0	alimentary	small	1	2.21127	157	4	12	40	male	Married	1	Middle school	1.1	0	82	1.63	30.863	Obesidade I	99.85	2731.08	1435.31	605.11	690.65	28.41	24.74	15.46	13.74	1.4	2.16	26.7	333.24	0.58	7.95	437.74	3.78	1426.18	2953.04	73.11	6791.93	20.78	15.94	73.1	0.58	5.31	1.03	27.25	0.86
3604	36	0	alimentary	small	1	2.21127	157	4	12	35	female	Married	1	High school	1	0	69.9	1.55	29.0947	Sobrepeso	91.7	2505.55	1256.67	542.59	706.29	32.98	20.61	11.8	9.85	0.92	2.24	22.34	607.69	0.96	15.13	308.04	2.46	1496.05	2842.52	202.18	7919.23	10.91	242.94	88.23	6.59	3.47	5.16	24.44	1.57
3605	36	0	alimentary	small	1	2.21127	157	4	12	61	male	Single	0	Elementary school	1	0	80.3	1.77	25.6312	Sobrepeso	90.75	2365.52	1199.59	512.47	653.46	25.88	21.35	14.75	13.21	1.54	2.51	24.76	676.42	0.99	9.18	256.54	2.59	1220.99	2576.87	98.13	8289.34	12.21	375.18	141.79	3.37	4.1	3.67	39.79	1.74
3606	36	0	alimentary	small	1	2.21127	157	4	12	63	male	Married	2	Illiterate	1	0	58.9	1.65	21.6345	Peso adequado	81.8	1217.45	475.46	373.83	368.16	10.54	13.58	13.18	8.26	1.14	0.65	11.31	101.43	0.31	6.84	246.5	0.43	1073.14	1479.89	37.01	2238.78	7.4	1519.3	4.92	0.6	2.11	24.33	44.3	2.32
3607	36	0	alimentary	small	1	2.21127	157	4	12	31	female	Single	0	High school	2	0	62.5	1.66	22.6811	Peso adequado	77.85	3264.83	1786.6	488.27	989.96	42.57	34.27	18	15.67	1.84	7.42	23.88	992.65	1.54	21.96	314.02	3.98	1425.84	2251.67	163.89	7016.01	16.36	1457.1	72.6	3.24	5.1	8.59	23.07	2.25
3608	36	0	alimentary	small	1	2.21127	157	4	12	29	female	Married	1	Graduate	3.1	1	66.6	1.61	25.6935	Sobrepeso	80.6	1457.38	774.11	342.94	340.33	12.23	12.1	8.65	7.65	0.84	0.58	18.45	328.74	0.47	8.44	172.56	1.77	922.08	1410.71	38.92	2505.34	15.88	210.81	18.01	0.74	2.02	0.5	3.27	0.7
3609	36	0	alimentary	small	1	2.21127	157	4	12	41	female	Single	4	Elementary school	1	0	104.6	1.55	43.538	Obesidade III	106	1774.85	959.59	224.65	590.6	21.16	19.72	10.64	9.59	0.76	1.44	10.71	273.21	0.56	6.04	130.78	3.39	738.45	1394.15	34.08	3779.65	8.62	22.36	58.53	3.74	2.59	2.61	6.6	1.19
3610	36	0	alimentary	small	1	2.21127	157	4	12	39	female	Single	0	High school	1	0	63.5	1.68	22.5522	Peso adequado	80.1	2577.9	928.29	563.89	1085.71	44.5	41.72	18.76	15.05	1.71	2.64	19.91	797.73	0.89	19.04	239.74	6.12	1159.26	2269.23	78.16	5251.25	32.2	68.03	210.01	4.04	3.94	7.19	16.06	0.48
3611	36	0	alimentary	small	1	2.21127	157	4	12	44	male	Married	0	Elementary school	1	0	57.2	1.61	22.067	Peso adequado	76.5	1089.64	566.74	211.36	311.54	9.35	11.95	8.31	7.37	0.4	2	20.54	95.93	0.46	5.66	149.08	1.65	510.37	1262.08	27.67	1770.65	5.11	78.78	45.96	0.37	2.12	0.21	13.93	0.65
3612	36	0	alimentary	small	1	2.21127	157	4	12	58	male	Married	2	High school	1	0	73.3	1.54	30.9074	Obesidade I	103.25	1710.03	1128.17	224.18	357.67	12.97	12.94	8.68	7.54	0.59	2.44	30.5	323.9	0.54	5.32	247.96	1.45	760.65	2216.38	10.3	3345.76	5.36	74.92	209	1.78	2.8	1.35	4.93	0.32
3613	36	0	alimentary	small	1	2.21127	157	4	12	37	male	Married	2	Elementary school	1	0	92.7	1.71	31.7021	Obesidade I	102.25	3270.05	2120.35	522.31	627.4	17.65	24.08	14.77	13.22	1.16	0.91	51.69	570.07	2.04	15.56	396.98	21.74	1903.42	3283.61	156.19	6004.01	11.04	78.66	113.95	3.42	5.76	2.81	18.53	1.98
3614	36	0	alimentary	small	1	2.21127	157	4	12	36	female	Single	0	High school	1	0	89.8	1.59	35.5207	Obesidade II	105.4	2359.66	1153.77	598.15	607.74	25.46	22.27	14.07	11.35	1.3	1.34	25.52	520.89	0.68	11.48	269.98	1.28	1430.37	2577.45	19.79	5519.76	24.32	240.28	764.27	2.56	4.14	5.52	16.96	0.85
3615	36	0	alimentary	small	1	2.21127	157	4	12	55	male	Married	4	Elementary school	1	0	64.5	1.61	24.8833	Peso adequado	82.15	3279.6	2220.5	586.75	472.35	18.8	17.26	10.37	9.13	1.28	2.32	75.75	225.08	2.1	20.02	438.3	6.2	1497.72	3305.2	79.4	12690.2	20.95	40.79	34.01	0	5.6	3.96	17.1	2.39
3616	36	0	alimentary	small	1	2.21127	157	4	12	45	female	Married	1	Middle school	1	0	52	1.57	21.0962	Peso adequado	74.3	2029.62	1079.44	480.02	470.15	17.62	16.4	12.06	10.18	1.48	0.87	34.13	559.25	0.92	10.78	361.66	2.76	1297.64	2653.08	70.89	3302.12	13.83	334.27	460.76	3.56	4.42	3.3	21.95	1.12
3617	36	0	alimentary	small	1	2.21127	157	4	12	30	male	Single	2	Elementary school	1	0	80.3	1.66	29.1407	Sobrepeso	93.95	1920.76	1280.78	220.51	419.48	13.82	14.31	10.04	9.4	0.35	5.4	28.52	138.5	1.17	12.24	265.16	3.48	774.45	1477.85	66.55	4006.12	5.91	5.3	4.92	0	1.52	0	25.49	0.65
3618	36	0	alimentary	small	1	2.21127	157	4	12	48	male	Married	2	Middle school	2	0	60.8	1.61	23.4559	Peso adequado	73.15	3865.41	1596.36	1192.55	1076.5	49.2	31.37	26.21	23.09	2.5	1.25	50.19	249.04	1.81	25.04	416.49	2.87	2285.94	4933.62	63.41	6844.08	42.02	32.19	102.37	0	10.94	14.72	45.08	1.85
3619	36	0	alimentary	small	1	2.21127	157	4	12	36	female	Married	1	Graduate	1.5	0	65.4	1.61	25.2305	Sobrepeso	87.95	1130.3	697.01	261	172.29	4.75	5.34	6.56	5.93	0.59	0.44	17.79	129.98	0.59	4.53	163.5	1.48	617.49	2308.18	23.18	1174.13	6.47	19.58	266.68	0.14	6.91	1.77	36.42	0.46
3701	37	1	alimentary	small	10	1.95385	127	1.33333	4	25	male	Married	1	Graduate	1.6	0	71.5	1.71	24.452	Peso adequado	89	2390.8	1109.74	585.47	695.58	37.56	26.96	4.7	3.98	0.81	3.52	23.12	1266.89	0.98	11.81	275.42	2.51	1646.85	2435.72	57.21	6527.07	20.61	381.65	17.43	2.26	2.16	6.89	17.5	1.34
3702	37	1	alimentary	small	10	1.95385	127	1.33333	4	51	male	Married	2	Elementary school	1.4	0	74.6	1.7	25.8131	Sobrepeso	93.25	1557.58	927.02	388.4	242.15	9.94	6.38	6.93	4.97	0.64	0.63	22.76	139.86	0.6	4.58	286.69	1.69	1096.07	2673.2	139.71	3621.58	4.75	81.95	13.71	2.51	3.64	5.28	11.01	1.04
3703	37	1	alimentary	small	10	1.95385	127	1.33333	4	29	male	Single	0	High school	1.2	0	70.5	1.76	22.7596	Peso adequado	81.25	3129.49	1434.07	626.51	1068.91	44.41	33.45	28.67	25.7	2.81	3.6	40.23	1440.14	1.44	13.71	355.62	3.6	2204.74	3252.68	152.71	5867.79	16.76	286.64	82.57	3.64	7.18	4.01	37.47	1.35
3704	37	1	alimentary	small	10	1.95385	127	1.33333	4	23	female	Single	0	High school	1	0	64.7	1.64	24.0556	Peso adequado	78.55	2135.27	969.64	342.25	823.38	36.68	32.8	10.92	8.99	1.51	3.2	29.33	566.48	1.07	13.6	230.66	2.27	1128.86	2196.97	94.31	4343.11	13.6	281.54	33.76	5.06	4.7	5.23	16.43	1.45
3705	37	1	alimentary	small	10	1.95385	127	1.33333	4	39	male	Married	2	Middle school	1	0	87.4	1.71	29.8895	Sobrepeso	99.55	2653.06	1157.35	519.65	976.06	56.17	31.87	9.42	7.65	1.49	2.84	36.57	1873.64	1.23	13.11	330.54	2.61	1969.31	3235.4	85.97	3707.55	16.56	677.36	71.67	5.66	6	7.07	9.8	0.65
3706	37	1	alimentary	small	10	1.95385	127	1.33333	4	19	male	Single	0	High school	1	0	62.5	1.75	20.4082	Peso adequado	70.55	3464.81	1733.16	650.19	1081.46	58.65	35.26	14.42	12.5	1.85	3.72	51.47	2085.03	1.73	16.93	385.06	4.73	2512.85	2507.76	68.08	8008.08	20.59	532.45	1020.18	1.97	5.92	5.27	13.63	2.92
3707	37	1	alimentary	small	10	1.95385	127	1.33333	4	54	male	Widower	3	Middle school	1	0	68.1	1.62	25.9488	Sobrepeso	87.25	2985.33	1126.74	604.95	1253.65	63.62	48.06	14.24	12.19	1.92	3.85	18.37	1543.21	1.07	13.96	290.14	2.87	1720.46	2657.61	45.76	6152.56	22.83	486	45.18	0.79	4.35	8.77	12.53	1.82
3708	37	1	alimentary	small	10	1.95385	127	1.33333	4	32	female	Single	0	Graduate	2	1	54.1	1.62	20.7421	Peso adequado	75.4	1795.52	1192.29	264.77	338.46	14.07	12.33	6.88	6.04	0.63	0.74	33.25	379.43	0.71	7.84	183.97	1.73	817.05	1681.49	58.51	3129.72	7.85	280.01	998.53	1.19	3.44	1.66	12.13	0.51
3709	37	1	alimentary	small	10	1.95385	127	1.33333	4	47	male	Married	3	Middle school	1.8	1	68.1	1.56	27.9832	Sobrepeso	94.5	3936.28	2197.52	586.58	1152.18	81.09	27.77	10.63	8.96	1.26	2.04	31.97	1714.12	0.82	12.29	299.97	2.23	1850.2	2302.99	92.24	5907.58	19.06	447.7	32.99	1.56	3.58	3.1	19.01	1.44
3710	37	1	alimentary	small	10	1.95385	127	1.33333	4	28	male	Single	0	High school	1	0	72.2	1.7	24.9827	Peso adequado	78	4415.35	2091.1	960.83	1363.42	71.54	46.62	21.21	18.27	2.48	3.19	43.64	1498.18	1.48	15.21	378.68	2.93	2527.95	3968.05	119.97	6008.99	18.64	638.66	1047.61	1.87	5.07	2.97	74.69	0.34
3711	37	1	alimentary	small	10	1.95385	127	1.33333	4	41	male	Married	2	High school	1	0	87.5	1.76	28.2477	Sobrepeso	92.1	3140.54	1546.48	566.82	1027.25	61.9	26.58	12.86	10.98	1.24	1.8	48.44	1101.93	1.17	12.46	321.98	2.27	1903.45	3082.73	68.64	6495.01	15.92	408.04	38.72	2.52	5.35	5.55	11.46	1.11
3712	37	1	alimentary	small	10	1.95385	127	1.33333	4	23	male	Single	0	High school	1.8	1	69.3	1.74	22.8894	Peso adequado	79.8	3457.21	1444.4	724.8	1288.01	80.99	39.71	11.29	9.35	1.84	3.93	27.95	3580.94	1.24	20.75	412.42	3.63	3313.74	3501.03	98.41	4254.09	18.27	799.63	259.61	11.48	6.28	7.12	21.74	2.07
3713	37	1	alimentary	small	10	1.95385	127	1.33333	4	24	male	Married	0	High school	1	0	49	1.65	17.9982	Baixo Peso	65.95	2884.8	1889.04	407.73	588.02	28.8	22.21	5.33	4.6	0.58	2.24	13.66	480.56	0.78	9.95	199.12	2.11	993.02	1928.39	88.66	5136.6	12.46	82.18	7.43	2.07	2.08	6.11	14.67	1.3
3714	37	1	alimentary	small	10	1.95385	127	1.33333	4	33	male	Single	0	Graduate	5.1	1	97	1.82	29.4455	Sobrepeso	105.4	1330.12	561.77	323.01	445.33	18.39	16.79	9.44	8.33	0.89	1.31	19.81	107.65	0.47	6.71	123.78	1.14	565.75	1190.43	35.14	6170.12	14.74	102.05	10.66	0.33	2.37	0.38	13.14	0.34
3715	37	1	alimentary	small	10	1.95385	127	1.33333	4	27	male	Single	0	Graduate	4.1	1	72.5	1.62	27.6254	Sobrepeso	92.75	1377.93	705.24	210.08	462.61	21.32	15.43	10.11	7.44	0.59	0.99	7.23	304.07	0.37	3.86	90.32	0.64	609.66	1111.28	27.74	1731.31	5.01	145.07	16.19	2.52	1.39	1.84	14.61	0.83
3716	37	1	alimentary	small	10	1.95385	127	1.33333	4	36	male	Married	1	Middle school	1.2	0	82	1.69	28.7105	Sobrepeso	98.3	1610.27	509.02	522	579.25	31.37	18.8	8.64	4.69	1.11	1.42	8.2	1391.58	0.54	6.82	272.99	0.83	1976.49	2661.52	143.94	2911.29	12.8	370.37	21.14	7.23	4.01	10.62	11.25	1.16
3717	37	1	alimentary	small	10	1.95385	127	1.33333	4	32	male	Single	0	High school	1	0	86.3	1.89	24.262	Peso adequado	87.95	2405.37	1335.5	515.63	554.25	19.23	15.73	13.34	10.86	1.26	1.88	28.74	248.35	0.85	8.77	372.09	2.86	1443.7	3491	199.33	4349.39	11.27	132.31	8.37	3.57	5.38	6.59	18.9	1.52
3718	37	1	alimentary	small	10	1.95385	127	1.33333	4	32	male	Married	2	High school	1	0	106.3	1.79	33.1762	Obesidade I	103.75	1603.55	773.82	411.4	418.33	15.22	13.37	9.86	8.79	0.82	1.28	13.48	401.5	0.59	6.29	201.13	1.66	1393.87	2292.13	88.03	3205.46	6.4	66.96	17.33	3.25	3.26	2.57	18.39	1.35
3719	37	1	alimentary	small	10	1.95385	127	1.33333	4	54	male	Married	1	Elementary school	1.5	0	72.4	1.69	25.3493	Sobrepeso	97	1652.74	926.32	416.37	310.06	8.69	10.05	10.52	9	1.31	1.03	52.85	213.38	1.35	12.64	301.66	3.3	1088.71	2593.99	80.89	3722.47	12.31	234.86	22.85	0.2	5.53	3.32	14.36	0.34
3720	37	1	alimentary	small	10	1.95385	127	1.33333	4	47	male	Married	2	Illiterate	1	0	70.5	1.58	28.4203	Sobrepeso	94.45	1968.35	929.59	535.52	503.24	25.64	18.01	6.54	6.02	0.59	1.44	20.41	637.36	0.68	8.71	180.23	1.9	1339.71	1816	71.07	3800.77	16.56	207.93	34.55	0.91	2.67	4.24	24.83	1.27
3721	37	1	alimentary	small	10	1.95385	127	1.33333	4	44	male	Single	2	Elementary school	1.1	0	61.9	1.59	24.4848	Peso adequado	88.05	2267.48	1307.45	453.47	506.56	25.94	16.16	5.31	3.97	0.67	1.8	23.42	968.49	0.6	6.87	292.73	1.76	1406.89	2923.24	68.78	4061.13	12.19	299.57	92.25	3.17	2.94	6.97	8.83	1.37
3722	37	1	alimentary	small	10	1.95385	127	1.33333	4	27	male	Single	0	Middle school	1	0	48.1	1.62	18.328	Baixo Peso	69.4	3076.28	1591.04	577.35	907.89	24.49	19.42	13.23	11.19	1.69	2.38	62.16	922.79	1.75	19.61	385.01	3.56	1821.28	3320.33	105.8	7412.37	18.43	260.35	108.38	2.24	6.65	7.64	19.92	1.45
3724	37	1	alimentary	small	10	1.95385	127	1.33333	4	65	male	Married	0	Elementary school	1.9	0	86.9	1.69	30.4261	Obesidade I	109	1432.8	615.55	368.62	448.63	17.73	14.73	12.09	11.01	1.09	1.15	17.76	257.25	0.59	6.11	171.36	1.4	959.98	1789.96	71.96	3227.07	9.66	71.15	24.77	2.12	3	1.3	26.53	0.79
3725	37	1	alimentary	small	10	1.95385	127	1.33333	4	41	male	Married	3	High school	1.3	0	62.4	1.6	24.375	Peso adequado	84.5	3221.36	1817.89	580.43	823.04	40.48	26.58	12.66	10.83	1.65	2.78	42.38	1179.99	1.22	13.07	364.28	2.85	2007.99	3879.44	122.95	5407.85	16.55	442.71	24.21	8.08	4.39	6.21	24.08	1.69
3726	37	1	alimentary	small	10	1.95385	127	1.33333	4	55	male	Married	1	Elementary school	1	0	70.5	1.7	24.3945	Peso adequado	93.75	1632.71	921.87	299.1	411.74	17.23	11.81	7.62	6.1	0.86	3.14	34.13	713.86	0.68	7.94	313.26	3.19	1270.87	2374.71	82.33	3714.61	8.42	177.64	3.63	6.1	3.73	4.71	12.07	0.75
3727	37	1	alimentary	small	10	1.95385	127	1.33333	4	47	male	Married	3	High school	1.2	0	59.9	1.65	22.0018	Peso adequado	82.8	2365.92	1174.26	497.24	694.42	30.16	23.66	13.68	12.28	1.24	2.53	22.27	351.83	1.1	10.81	287.95	2.56	1223.29	3393.3	65.3	3518.68	14.4	227.88	30.49	0.75	3.74	5.03	23.42	1.4
3801	38	1	textile	large	18	11.8367	580	3	3	42	male	Single	2	High school	1.3	1	67.5	1.66	24.4956	Peso adequado	79	2730.5	1643.56	461.43	625.51	23.5	19.71	17.92	16.03	1.91	2.27	45.27	595.64	1.2	11	324.82	3.69	1485.13	3427.07	117.75	6214.09	9.87	356.29	40.31	4.1	5.94	2.6	43.81	1.02
3802	38	1	textile	large	18	11.8367	580	3	3	49	female	Married	2	High school	1	0	68.6	1.63	25.8196	Sobrepeso	91.2	1630.06	952.44	346.5	331.12	12.11	9.96	9.75	8.7	0.93	1.17	30.95	628.26	0.85	8.46	368.52	3.25	1156.37	2624.71	58.73	2625.94	10.35	251.08	352.08	0.2	7.61	2.06	32.24	0.63
3803	38	1	textile	large	18	11.8367	580	3	3	45	male	Married	2	High school	2.2	1	92.2	1.9	25.5402	Sobrepeso	101.5	2423.77	1256.9	409.07	757.8	38.73	26	12.84	11.45	1.24	2.95	20.14	1112.49	0.71	7.16	230.6	2.01	1462.36	2183.09	57.83	4378.36	10.65	600.97	169.85	0.87	3.02	1.75	20.38	2.21
3804	38	1	textile	large	18	11.8367	580	3	3	38	male	Single	4	High school	1	1	66.7	1.78	21.0516	Peso adequado	77.75	2938.46	1473.68	585.25	879.53	35.7	25.8	25.66	22.34	2.69	2.65	55.58	887.03	1.81	16.49	425.22	6.35	2092.43	3540.48	143.28	5728.82	11.84	487.04	432.97	2.05	8	1.63	43.28	1.23
3805	38	1	textile	large	18	11.8367	580	3	3	52	male	Married	3	Middle school	1.4	1	67.3	1.64	25.0223	Sobrepeso	96	1528.58	960.83	287.72	280.02	10.8	8.61	7.31	6.45	0.81	1.2	31.74	355.46	0.86	5.12	207.19	1.88	918.68	2576.09	60.39	1986.68	4.52	54.51	222.72	2.27	9.72	1.69	54.17	0.81
3806	38	1	textile	large	18	11.8367	580	3	3	38	female	Divorced	1	High school	1.1	0	55	1.53	23.4952	Peso adequado	78.55	2647.71	1523.87	542.21	581.63	21.48	20.98	14.54	8.31	1.13	1.63	31.13	669.47	1.07	12.57	295.32	3.09	1885.07	3849.26	62.33	3763.38	12.95	212.5	199.76	3.42	11.32	7.19	64.82	1.11
3807	38	1	textile	large	18	11.8367	580	3	3	32	male	Married	2	High school	1.5	1	69.7	1.8	21.5123	Peso adequado	77.75	3002.9	1701.02	674.91	626.96	22.37	19.64	19.42	16.98	2.34	2.05	76.99	461.56	1.91	17.46	455.17	4.55	1835.22	3831.03	130.12	9111.53	18.06	146.65	49.64	1.95	8.6	3	32.67	0.91
3808	38	1	textile	large	18	11.8367	580	3	3	57	male	Married	3	High school	1.5	0	80.7	1.58	32.3265	Obesidade I	101.65	1931.35	939.42	321.95	669.98	32.59	20.83	11.74	10.56	1.18	2.91	18.1	948.93	0.77	6.74	204.5	2.1	1385.32	1935.32	54.7	3343.65	8.76	166.22	18.43	3.35	2.42	2.12	18.25	1.18
3809	38	1	textile	large	18	11.8367	580	3	3	36	male	Married	3	High school	1.5	1	89.5	1.75	29.2245	Sobrepeso	104.5	1715.24	664.4	393.94	656.9	21.31	22.73	20.55	18.65	1.62	1.85	10.32	418.37	0.71	9.69	165.02	1.25	1234.8	1882.38	106.51	3898.83	9.58	38.59	8.65	1.72	3.34	3.04	31.56	0.67
3810	38	1	textile	large	18	11.8367	580	3	3	34	male	Single	0	High school	1	1	63.1	1.58	25.2764	Sobrepeso	86.25	2779.43	1457.8	482.27	839.37	30.01	26.33	24.68	22.32	2.36	4.08	23.87	953.3	1.04	13.64	254.15	3.08	1683.79	2429.48	141.67	5311.08	9.88	280.34	31.98	3.23	5.71	3.56	39.38	1.56
3811	38	1	textile	large	18	11.8367	580	3	3	44	female	Married	0	High school	1	0	44	1.52	19.0443	Peso adequado	73.35	1730.48	970.89	272.05	487.55	15.57	15.26	16.72	14.65	1.42	1.28	26.47	259.34	0.8	8.65	188.85	2.16	805.94	2287.94	94.06	2723.21	9.14	160.13	190.9	1.17	7.26	1.54	16.26	0.61
3812	38	1	textile	large	18	11.8367	580	3	3	54	female	Married	2	High school	1	0	57.5	1.54	24.2452	Peso adequado	85.5	1735.81	1022.71	274.66	438.44	16.97	14.16	11.25	8.51	2.32	2.52	21.91	479.68	0.71	7.61	301.3	2.81	984.08	2125.52	67.18	2578.71	5.94	216.08	211.55	1.85	6.51	4.19	27.18	0.81
3813	38	1	textile	large	18	11.8367	580	3	3	56	male	Married	2	High school	1.2	0	77.2	1.61	29.7828	Sobrepeso	111.55	2209.28	1380.86	350.69	477.73	13.93	14.44	18.75	15.27	1.48	1.07	23.84	195.67	0.88	9.4	332.84	2.73	1025.18	2615.81	83.8	4095.21	6.88	1037.29	83.56	0.58	3.49	11.34	23.88	1.26
3814	38	1	textile	large	18	11.8367	580	3	3	43	male	Married	2	High school	1	0	70.9	1.63	26.6852	Sobrepeso	98.5	2118.35	1320.72	385.88	411.74	12.04	13.79	14.48	12.67	1.58	1.1	41.21	305.86	1.07	10.59	342.27	2.62	1044.49	2749.81	83.77	4854.62	12.43	192.53	93.76	0.94	4.72	3.36	17.95	0.64
3815	38	1	textile	large	18	11.8367	580	3	3	40	female	Married	0	Middle school	1	0	75.2	1.57	30.5083	Obesidade I	104.15	1209.56	612.22	265.43	331.9	11.45	9.91	9.2	8.15	0.97	0.49	18.86	276.25	0.52	6.08	200.24	1.67	790.85	1601.27	53.27	3569.13	6.91	170.82	20.53	0.85	2.59	3.86	12.62	0.55
3816	38	1	textile	large	18	11.8367	580	3	3	40	male	Married	0	Elementary school	1	0	76.3	1.57	30.9546	Obesidade I	99.55	1354.65	855.74	225.59	273.32	9.37	8.91	8.53	7.73	0.71	1.11	20.73	261.75	0.42	4.59	146.83	1.41	695.24	1753.13	33.85	2844.88	5.86	154.76	23.54	1.54	2.01	0.85	12.94	0.46
3817	38	1	textile	large	18	11.8367	580	3	3	29	female	Married	1	High school	1	0	79.1	1.69	27.6951	Sobrepeso	91	1806.7	1074.61	257.57	474.52	17.62	13.55	11.43	10.27	1.14	2.75	12.15	675.71	0.47	4.12	137.22	1.08	862.61	1539.65	43.89	2941.04	6.79	160.2	6.59	2.57	2.53	1.58	13	0.75
3818	38	1	textile	large	18	11.8367	580	3	3	45	female	Single	0	High school	1	0	71.2	1.57	28.8856	Sobrepeso	89.05	2419.99	1464.63	226.64	728.73	22.87	14.69	8.8	9.55	0.9	14.93	18.06	178.22	0.76	10.26	191.34	2.3	660.33	1774.75	65.23	3038.85	7	269.37	9.95	1.15	2.98	2.57	7.88	0.92
3819	38	1	textile	large	18	11.8367	580	3	3	47	female	Married	3	High school	1	0	67.1	1.63	25.255	Sobrepeso	84.5	1491.13	632.35	262.8	595.98	5.3	6.13	8.12	7	1.1	0.62	32.28	231.11	0.9	8.92	246.78	2.36	695.98	2278.07	42.18	6721.35	8.32	242.17	59.06	0.29	4.22	2.05	11.03	0.85
3820	38	1	textile	large	18	11.8367	580	3	3	32	female	Single	2	High school	1	0	66.1	1.67	23.7011	Peso adequado	85	2541.11	1230.58	566.63	743.91	24.51	23.63	25.14	21.51	2.19	2.64	27.09	203	0.97	13.46	320.12	2.02	1533.69	2874.37	227.99	5133.55	13.51	352.55	25.4	3.02	6.9	7.2	29.44	1.2
3821	38	1	textile	large	18	11.8367	580	3	3	45	female	Married	1	High school	1.3	0	59.9	1.54	25.2572	Sobrepeso	82.75	2014.91	911.71	383.94	719.26	22.69	20.65	15.77	14.08	1.44	1.49	15.13	286.46	0.5	9.49	222.52	1.25	976.68	2033.06	48.35	4044.52	12.76	117.16	46.4	1.32	2.76	2.86	17.56	0.65
3822	38	1	textile	large	18	11.8367	580	3	3	41	female	Married	1	High school	1.5	0	67.5	1.57	27.3845	Sobrepeso	77	1154.63	568.42	277.57	308.64	8.75	10.84	9.76	8.8	0.76	0.95	14.35	206.24	0.45	4.43	201.41	1.6	800.44	2096.24	69.79	1747.77	3.8	355.67	396.29	1.43	5.58	1.47	25.43	0.17
3823	38	1	textile	large	18	11.8367	580	3	3	22	female	Married	0	High school	1	0	68	1.73	22.7204	Peso adequado	83.05	1904.81	999.01	387.48	518.33	24.67	15.97	12.29	10.85	1.42	1.35	27.74	616.27	0.72	7.67	218.5	1.82	1109.88	2178.01	55.61	3756.11	6.44	299.83	23.71	0.69	4.1	3.13	25.34	0.42
3824	38	1	textile	large	18	11.8367	580	3	3	49	female	Widower	2	High school	1	0	74.2	1.6	28.9844	Sobrepeso	94.75	2083.24	743.17	568.86	771.21	21.49	26.77	28.6	25.95	2.31	1.76	19.7	291.16	0.79	11.99	248.45	1.59	1511.35	2938.37	124.15	4043.33	16.58	105.37	34.31	1.64	5.6	3.39	38.11	0.36
3825	38	1	textile	large	18	11.8367	580	3	3	45	male	Married	3	Middle school	1	0	77.8	1.64	28.9262	Sobrepeso	100.9	1131.04	577.8	207.4	345.85	15.63	11.32	7.9	7.19	0.73	1	11.34	222.51	0.48	5.39	108.67	1.34	608.53	1247.26	53.91	3332.13	5.53	257.68	13.19	1.75	2.39	1.08	16.33	0.58
3826	38	1	textile	large	18	11.8367	580	3	3	44	female	Married	2	High school	1	0	58.9	1.62	22.4432	Peso adequado	85.25	1762.94	1196.15	218.59	348.2	19.37	6.46	6.11	5.4	0.67	0.92	21.22	337.39	0.63	4.52	261.7	2.44	807.25	2341.62	34.06	2698.07	4.26	116.49	40.17	2.06	2.3	1.14	20.32	0.4
3827	38	1	textile	large	18	11.8367	580	3	3	38	female	Single	0	High school	1	0	77.3	1.63	29.0941	Sobrepeso	101.75	2146.73	1010.2	493.61	642.93	16.72	20.48	26.19	23.56	2.38	1.51	29.54	204.08	0.98	11.42	287.44	2.04	1243.1	2805.54	142.32	5128.32	14.67	245.76	112.99	0.69	5.88	2.44	40.33	0.69
3828	38	1	textile	large	18	11.8367	580	3	3	40	female	Married	3	Middle school	1	0	71.8	1.62	27.3586	Sobrepeso	89.75	1062.71	567.97	249.21	245.52	10.01	7.09	6.97	6.28	0.78	0.96	16.24	85.7	0.47	3.39	136.57	1.37	662.76	1528.87	40.39	2178.03	3.15	47.44	10.58	0.44	3.03	0.61	36.62	0.67
3829	38	1	textile	large	18	11.8367	580	3	3	29	male	Married	2	High school	1	0	52.9	1.62	20.157	Peso adequado	75.25	2428.02	1367.21	282.22	778.58	16.99	13.98	12.81	11.49	1.21	3.91	21.97	828.47	0.58	6.39	211.97	1.84	1137.27	2094.53	34.65	4358.91	8.65	228.47	10.25	2.84	2.88	4.12	10.27	1.39
3830	38	1	textile	large	18	11.8367	580	3	3	38	female	Married	2	High school	1	0	64.6	1.63	24.3141	Peso adequado	85	2802.15	1613.97	392.11	796.07	31.5	17.67	13.44	11.97	1.21	1.83	39.61	879.04	0.77	7.84	297.88	3.73	1254.43	2503.79	68.83	3146.22	8.41	170.66	148.3	1.11	8.1	2.55	22.28	0.76
3831	38	1	textile	large	18	11.8367	580	3	3	35	male	Single	1	High school	1	0	89.2	1.78	28.153	Sobrepeso	95.05	2281.14	1357.97	308.09	615.09	26.54	20.3	11.7	11.02	0.37	5.46	16.89	443.03	0.88	10.25	291.85	3.33	1256.76	2885.48	54.24	4412.64	5.7	135.96	37.17	3.3	1.58	1.64	31.85	1.18
3832	38	1	textile	large	18	11.8367	580	3	3	55	female	Married	3	Middle school	1	0	63.6	1.53	27.169	Sobrepeso	90.25	1409.65	516.24	422.77	470.64	13.79	16.68	16.66	15.01	1.33	0.81	18.7	204.62	0.51	5.95	208.43	2.15	1093.81	1852.37	85.02	2638.03	8.97	74.87	35.43	1.88	3.12	1.37	28.8	0.49
3833	38	1	textile	large	18	11.8367	580	3	3	36	male	Married	1	High school	1	0	90.5	1.67	32.4501	Obesidade I	103.75	1405.23	949.93	246.22	209.08	7.98	7.16	3.93	3.18	0.56	0.5	27.06	711.99	0.8	6.69	286.99	1.77	1212.76	2454.13	33.64	3213.86	8.18	76.73	50.16	3.48	2.84	3.22	3.12	0.42
3834	38	1	textile	large	18	11.8367	580	3	3	39	female	Married	2	High school	1	0	59.1	1.57	23.9766	Peso adequado	83.75	1271.37	718.76	247.73	304.88	12.4	10.65	7.11	6.28	0.7	0.57	23.23	240.88	0.7	6.5	155.77	1.38	698.89	2082.55	45.68	2147.11	8.61	278.3	105.09	1.54	6.68	2.68	22.99	0.43
3835	38	1	textile	large	18	11.8367	580	3	3	26	female	Single	1	High school	1	0	59.5	1.5	26.4444	Sobrepeso	78.65	2410.74	1110.51	545.52	754.71	30.38	25.33	17.46	15.61	1.51	2.4	10.84	530.9	0.64	9.55	200.59	1.74	1369.14	2092.11	145.86	4694.77	14.87	350.61	439.96	1.78	4	2.17	25.32	1.22
3836	38	1	textile	large	18	11.8367	580	3	3	58	female	Single	1	High school	1	0	51.2	1.48	23.3747	Peso adequado	71.95	1651.87	950.2	271.72	429.95	12.15	12.69	15.47	14.04	1.21	1.76	16.88	306.29	0.61	7.22	146.86	2.04	848.37	1276.93	88.74	3704.85	5.67	33.05	12.44	0.96	2.67	2.5	15.66	1.07
3837	38	1	textile	large	18	11.8367	580	3	3	47	male	Married	2	High school	1.2	0	73.9	1.65	27.1442	Sobrepeso	86.65	1721.51	723.77	348.93	648.81	21.94	27.05	16.72	15.46	1.18	1.9	29.21	160.78	1.02	8.37	269.3	2.76	810.7	2498.92	35.71	4884.72	13.64	261.21	47.25	0.34	8.39	0.31	19.67	0.62
3838	38	1	textile	large	18	11.8367	580	3	3	40	male	Married	0	High school	1	0	67.4	1.58	26.9989	Sobrepeso	87.5	2595.18	1426.06	415.06	754.06	30.82	20.97	16.34	14.79	1.32	2.36	26.72	596.39	1.07	10.43	293.29	2.49	2058.17	3483.5	111.3	5290.2	9.21	337.68	23.25	5.22	5.4	3.12	23.47	1.33
3839	38	1	textile	large	18	11.8367	580	3	3	26	male	Married	0	High school	1.9	1	74.9	1.76	24.18	Peso adequado	81.1	3194.93	1618.19	614.66	962.08	27.7	31.37	36.85	32.1	2.93	3.36	46.77	225.87	1.21	13.61	298.47	3.11	1456.18	3345.29	97.46	6190.39	10.8	207.29	274.69	0.6	5.05	7.09	47.06	0.69
3840	38	1	textile	large	18	11.8367	580	3	3	51	male	Married	3	High school	1	0	66.9	1.6	26.1328	Sobrepeso	93.7	2061.06	1170.79	576.92	313.34	12.33	8.83	5.38	4.42	0.78	1.39	50.15	512.85	1.36	9.36	329.77	2.78	1499.09	3761.06	91.73	4703.87	9.65	431.32	184.39	2.78	9.67	1.99	36.95	1.28
3841	38	1	textile	large	18	11.8367	580	3	3	49	female	Single	0	High school	1	0	62.6	1.62	23.8531	Peso adequado	89.5	1461.28	1051.81	132.75	276.71	7.07	8.9	9.43	8.64	0.76	2.69	17.88	141.98	0.56	5.76	136.25	1.73	406.77	1268.76	45.25	3113.86	2.88	28.06	12.13	0.38	1.43	1.58	6.99	0.46
3842	38	1	textile	large	18	11.8367	580	3	3	49	male	Married	2	High school	1	0	84.1	1.78	26.5434	Sobrepeso	94.5	2501	1423.15	499.7	578.16	18.86	19.13	15.93	14.61	1.04	3.05	19.15	323.31	0.79	8.21	358.87	4.75	1465.47	2925.95	89.32	4166.41	8.3	114.8	182.98	2.71	3.36	2.29	28.24	0.72
3843	38	1	textile	large	18	11.8367	580	3	3	46	male	Married	2	High school	1	0	90.4	1.67	32.4142	Obesidade I	103.2	2914.04	1261.59	490.09	1162.36	58.09	31.97	9.26	7.28	0.84	5.81	36.53	277.48	1.16	12.35	390.83	3.74	1398.29	3084.9	109.66	5490.31	13.28	129.15	34.65	3.5	6.63	6.63	17.7	1.21
3844	38	1	textile	large	18	11.8367	580	3	3	50	male	Married	2	Elementary school	1	0	83.2	1.67	29.8326	Sobrepeso	107.75	2719.19	1842.03	251.76	625.4	13.68	16.51	14.8	13.38	1.19	5.66	33.76	226.43	0.85	8.88	266.2	2.73	662.92	2446.63	29.74	5271.27	7.54	105.49	18.48	0.48	3.83	0.45	9.68	0.93
3845	38	1	textile	large	18	11.8367	580	3	3	20	male	Single	0	High school	1	0	63.5	1.85	18.5537	Peso adequado	73.95	4235.48	2237.83	900.61	1097.04	48.19	31.19	18.18	15.42	2.21	1.63	87.11	934.5	2.3	20.9	607.06	5.67	2627.27	5369.13	89.53	10502.5	26.38	509.03	211.14	5.03	8.79	6.83	32.38	1.14
3846	38	1	textile	large	18	11.8367	580	3	3	36	female	Married	1	Elementary school	1	0	55.6	1.55	23.1426	Peso adequado	76.5	2817.39	1845.25	309.24	662.9	35.09	20.75	9.48	8.07	1.21	1.89	12.71	1057.98	0.54	7.41	193.18	1.2	1170.98	2211.71	94.82	3437.65	7.3	501.99	20.93	5.86	3.73	3.47	9.8	0.49
3847	38	1	textile	large	18	11.8367	580	3	3	20	male	Single	0	High school	1	0	79	1.81	24.114	Peso adequado	100.2	2369.01	1280.47	456.91	631.62	23.24	20.07	16.49	14.65	1.58	3.4	35.72	793.02	1.09	10.88	292.44	2.82	1858.09	2749.33	97.67	5017.12	9.65	189.88	31.76	4.21	4.96	3.99	47.46	1.29
3848	38	1	textile	large	18	11.8367	580	3	3	27	female	Married	0	High school	1	0	61.8	1.63	23.2602	Peso adequado	73.25	1349.48	482.02	417.11	450.34	13.23	15.33	16.56	14.95	1.5	0.82	22.74	532.44	1.2	8.21	201.54	1.03	1100.91	1965.61	67.79	3965.36	12.03	54.35	22.38	1.75	3.36	1.3	31.38	0.26
3849	38	1	textile	large	18	11.8367	580	3	3	30	male	Married	0	High school	1	0	67.8	1.72	22.9178	Peso adequado	84.35	1149.33	713.75	174.96	260.63	5.95	6.61	7.37	6.68	0.62	0.79	26.57	193.54	0.59	5.96	212.05	1.82	589.21	1892.55	8.45	2697.35	6.01	174.13	192.52	0.02	2.38	1.82	7.15	0.29
3901	39	1	alimentary	large	12	14.6304	673	3	3	57	male	Married	2	Elementary school	1	0	74.4	1.61	28.7026	Sobrepeso	96	2732.71	1251.11	693.6	777.73	25.52	26.66	26.99	19.57	1.8	1.09	20.74	370.74	0.44	8.33	190.07	1.11	1547.39	2925.56	69.54	4975.82	15.17	293.95	243.48	2.52	4.57	5.18	43.88	1.22
3902	39	1	alimentary	large	12	14.6304	673	3	3	31	female	Married	1	High school	2	0	62.2	1.53	26.571	Sobrepeso	84.2	2987.19	1213.77	574.28	1199.13	52.55	47.68	16.73	14.32	1.54	6.4	19.19	1075.17	6.37	20.09	386.02	2.72	2734.11	4858.43	83.62	6815.75	21.66	5893.29	10.21	8.19	2.69	36.63	25.73	0.92
3903	39	1	alimentary	large	12	14.6304	673	3	3	52	female	Single	0	High school	1.1	0	53	1.53	22.6113	Peso adequado	77.9	1694.64	863.47	336.79	494.37	16.85	16.96	15.62	14.05	1.32	1.6	13.92	67.4	0.34	4.72	95.25	0.72	637.27	1153.73	65.03	3744.94	9.6	107.26	752.16	0.28	2.97	0.47	27.31	0.24
3904	39	1	alimentary	large	12	14.6304	673	3	3	52	female	Married	3	High school	3	0	64	1.55	26.6389	Sobrepeso	84.25	1222.31	678.64	191.69	351.98	15.3	11.84	7.46	6.63	0.76	0.95	7.65	371.44	0.43	4.15	137.26	1.06	704.89	1818.2	38.22	2139.22	4.96	186.52	344.85	2.63	1.29	1.28	11.69	0.18
3905	39	1	alimentary	large	12	14.6304	673	3	3	25	male	Single	0	Graduate	1	1	83.7	1.84	24.7224	Peso adequado	76.25	3488.48	1670.14	706	1112.33	36.56	33.26	17.63	14.11	1.2	3.86	32.66	1190.8	0.88	20.21	374.46	2.21	2532.62	4158.51	95.69	5948.39	21.94	299.96	1592.14	5.15	5.55	8	24.32	1.24
3906	39	1	alimentary	large	12	14.6304	673	3	3	36	male	Married	3	Middle school	1	0	70.4	1.69	24.649	Peso adequado	81.5	3264.54	1811.56	563.36	889.61	32.39	32.09	21.68	18.75	1.88	1.76	33.09	533.14	1.41	18.48	325.44	3.7	1975.27	3392	143.11	6029.94	17.36	414.67	336.54	2.78	5.09	6.24	16.14	0.72
3907	39	1	alimentary	large	12	14.6304	673	3	3	41	female	Married	2	High school	1.1	0	71	1.5	31.5556	Obesidade I	89.5	2645.87	1268.35	518.59	858.93	32.89	32.56	20.25	18.09	1.79	3.17	22.08	465.54	0.93	11.31	266.2	2.46	1538.4	2821.75	71.76	6665.63	15.08	244.34	505.24	2.55	2.86	1.75	37.5	0.5
3908	39	1	alimentary	large	12	14.6304	673	3	3	31	male	Married	3	Graduate	8	1	110	1.67	39.4421	Obesidade II	121	3729.09	1921.19	577.78	1230.13	31.92	45.59	34.06	15.99	1.76	8.48	26.6	754.19	0.47	19.98	274.05	1.41	2190.63	3099.8	105.84	5698.94	16.87	87.87	133.36	2.78	6.77	6.38	41.02	1
3909	39	1	alimentary	large	12	14.6304	673	3	3	40	male	Married	3	Elementary school	1.1	0	52.4	1.54	22.0948	Peso adequado	75.25	2198.75	1292.45	504.52	401.79	11.16	12.95	16.12	14.54	1.77	0.93	54.88	224.52	1.46	11.63	336.58	3.55	1398.2	3043.79	95.01	5796.41	10.85	179.51	244.43	0.58	5.69	0.77	37.95	1.08
3910	39	1	alimentary	large	12	14.6304	673	3	3	42	male	Single	0	High school	1	0	52.1	1.64	19.3709	Peso adequado	70	3817.39	1875.39	945	997	28.89	32.2	34.09	30.55	3.1	2.88	44.3	488.27	1.65	18.77	428.29	4.06	2647.14	4801.7	236.84	8317.35	20.49	236.68	959.43	3.91	9.3	7.65	75.98	1.53
3911	39	1	alimentary	large	12	14.6304	673	3	3	29	male	Married	1	Middle school	1.2	0	84.8	1.64	31.5289	Obesidade I	103.4	2015.76	1183.16	347.88	484.71	18.1	16.46	12.66	11.07	1.32	1.17	35	593.34	0.97	9.1	326.24	2.52	1278.16	2827.24	83.93	4556.17	10.55	371.68	713.06	4.55	3.6	2.2	17.28	0.68
3912	39	1	alimentary	large	12	14.6304	673	3	3	37	male	Married	1	High school	1.6	1	107	1.75	34.9388	Obesidade I	111.4	3234.87	1877.09	602.72	755.05	25.83	31.03	19.16	17.22	1.53	2.78	39.22	242.62	1.36	16.28	262.65	3.44	1500.68	2865.38	15.48	6694.36	19.2	136.99	48.73	0.1	1.77	9.54	22.81	1.17
3913	39	1	alimentary	large	12	14.6304	673	3	3	44	male	Single	2	Middle school	1.3	1	68.8	1.75	22.4653	Peso adequado	83.45	2452.75	1611.18	419.13	422.44	17.11	13.62	9.22	7.81	1.25	0.98	64.7	895.94	1.41	11.07	387.29	2.97	1491.56	4166.08	90.4	4519.61	12.03	350.96	220.42	6.16	12.51	3.46	33.53	1.03
3914	39	1	alimentary	large	12	14.6304	673	3	3	36	male	Single	1	Graduate	7	1	86.6	1.69	30.3211	Obesidade I	97.85	2110.39	1321.33	510.15	278.91	9	9.49	8.45	7.63	0.67	0.21	32.93	2221.37	3.03	94.28	1485.95	1.38	1997.31	4547.95	114.09	2743.87	66.82	3289.61	393.37	15.64	98.4	18.51	118.05	8.62
3915	39	1	alimentary	large	12	14.6304	673	3	3	49	female	Married	2	Middle school	1	0	63.3	1.51	27.7619	Sobrepeso	92.25	2815.2	1604.67	604.71	605.82	21.1	20.48	12.65	8.25	0.99	1.55	60.64	390.13	0.99	20.4	597.68	3.48	1975.35	4068.44	176.73	5091.61	19.18	1553.96	178.41	3.47	7.13	8.15	17.02	2.03
3916	39	1	alimentary	large	12	14.6304	673	3	3	27	female	Divorced	0	High school	1	0	87.3	1.56	35.8728	Obesidade II	100.5	1041.37	555.19	263.69	222.49	7.04	7.01	8.58	7.71	0.86	0.33	19.56	193.82	0.47	3.62	119.2	1.05	728.76	1421.94	54.81	2270.61	3.94	154.89	349.85	1.33	2.53	0.93	23.52	0.23
3917	39	1	alimentary	large	12	14.6304	673	3	3	34	female	Married	2	Middle school	1	0	55.9	1.58	22.3922	Peso adequado	73	1255.55	567.74	402.16	285.64	9.75	9.25	9.34	8.19	1.03	0.6	36.41	326.81	0.78	7.47	228.74	1.81	1068.15	2092.71	68.37	3284.05	8.4	141.28	22.3	0.59	4.2	0.89	21.67	0.65
3918	39	1	alimentary	large	12	14.6304	673	3	3	48	male	Married	1	Middle school	1	0	62	1.69	21.7079	Peso adequado	77.5	2250.65	1362.15	394.9	493.6	26.35	15.11	6.3	5.3	0.85	3.3	28.12	1051.37	0.93	7.86	278.21	2.24	1563.49	2814.97	93.7	3662.03	8.12	255.03	71.82	4.49	3	2.65	12.84	1.1
3919	39	1	alimentary	large	12	14.6304	673	3	3	40	male	Married	2	High school	1.7	0	94.2	1.75	30.7592	Obesidade I	98.55	3227.05	2118.4	521.46	587.19	23.18	20.76	13.32	11.81	1.2	1.4	42.89	1032.12	0.95	14.47	414.7	3.16	1655.81	3332.01	119.77	7188.4	17.53	586.54	1763.87	4.1	4.01	5.68	23.57	0.93
3920	39	1	alimentary	large	12	14.6304	673	3	3	24	male	Married	0	High school	1.3	0	85.8	1.83	25.6204	Sobrepeso	87.5	2366.33	1254.33	454.34	657.66	26.02	24.53	16.51	14.7	1.59	2.28	34.19	902.63	0.82	11.49	292.21	2.82	1550.57	3184.3	78.41	6522.42	16.04	377.43	36.56	3.56	6.79	4.64	22.85	1.91
3921	39	1	alimentary	large	12	14.6304	673	3	3	47	male	Single	1	High school	1	1	67	1.6	26.1719	Sobrepeso	84.5	1429.22	793.7	250.61	384.9	13.42	15.58	9.45	8.39	0.83	0.82	27.5	137.49	0.55	6.81	172.86	1.62	686.85	1928.26	47.32	5684.52	7.57	211.91	143.18	0.6	3.18	1.04	16.31	0.81
3922	39	1	alimentary	large	12	14.6304	673	3	3	26	male	Married	2	Middle school	1	0	57	1.69	20.0759	Peso adequado	75.5	1839.63	1179.66	242.94	417.03	14.8	13.64	11.81	10.61	0.96	2.87	30.1	413.37	1.03	10.44	275.09	2.81	972.22	2659.82	60.46	4558.94	7.73	219.71	306.43	1.25	3.65	1.99	13.47	0.57
3923	39	1	alimentary	large	12	14.6304	673	3	3	32	female	Married	2	High school	1	0	79	1.66	28.6689	Sobrepeso	94.8	1767.3	1265.81	191.07	310.43	14.2	10.77	6.13	5.35	0.59	1.42	30.47	484.22	0.55	5.03	163.76	1.76	751.86	1550.97	28.95	3927.34	5.37	216.5	171.78	2.32	2.91	1.39	5.83	0.78
3924	39	1	alimentary	large	12	14.6304	673	3	3	42	female	Single	0	High school	1	0	58	1.55	24.1415	Peso adequado	76.65	1492.44	903.34	316.95	272.14	8.45	8.67	9.1	8.4	0.76	0.57	25.18	399.45	0.83	9.06	238.08	4.84	913.05	2503.3	103.04	3196.77	9.42	2020.32	176.05	0.56	4.3	0.64	17.17	0.77
3925	39	1	alimentary	large	12	14.6304	673	3	3	30	male	Single	1	High school	1.3	0	78.9	1.67	28.2907	Sobrepeso	90.45	1297.9	738.46	281.31	278.13	12.61	8.2	6.72	5.85	0.78	0.73	12.39	657.7	0.38	4.37	166.89	1.26	994.05	1891.24	90.39	2080.22	4.88	344.75	348.03	5.36	1.55	2.71	19.01	1.27
3926	39	1	alimentary	large	12	14.6304	673	3	3	28	male	Single	2	Middle school	1	0	76.7	1.64	28.4132	Sobrepeso	93.15	3815.54	1972.42	671.76	1171.35	45.2	47.91	25.97	22.58	2.49	2.6	48.71	421.13	1.85	22.63	439.19	3.98	1893.52	4256.43	79.24	12241.4	28.09	351	480.65	0.5	4.09	0.67	27.46	0.69
3927	39	1	alimentary	large	12	14.6304	673	3	3	44	male	Married	0	High school	1	0	74.8	1.57	30.3461	Obesidade I	96.05	1336.73	839.69	291.89	205.16	6.25	5.23	7.71	5.57	0.84	0.59	24.09	330.84	0.66	4.67	288.19	1.61	1014.19	2641.13	128.1	2653.16	4.32	139.53	168.97	12.48	4.1	5.67	6.87	0.78
3928	39	1	alimentary	large	12	14.6304	673	3	3	23	male	Single	0	Graduate	3	1	86.3	1.87	24.8115	Peso adequado	87.5	3430.13	1846.36	498.6	1085.18	35.65	37.98	29.54	24.44	2.27	4.97	36.46	787.16	1.26	21.39	353.56	3.3	1966.63	3454.75	167.75	6516.45	13.32	240.94	63.76	3.2	9.15	5.45	39.13	0.89
3929	39	1	alimentary	large	12	14.6304	673	3	3	30	male	Married	1	Graduate	4	1	86.4	1.68	30.6122	Obesidade I	88.05	2239.57	1320.5	290.36	628.71	19.9	21.39	18.61	16.97	1.54	3.67	21.28	308.07	0.75	8.9	185.58	2.68	907.03	1594.7	101.46	5553.96	7.61	265.52	21.14	1.5	3.58	1.29	23.09	0.96
3930	39	1	alimentary	large	12	14.6304	673	3	3	23	male	Single	0	High school	1	0	65.2	1.67	23.3784	Peso adequado	78.75	3168.74	1736.99	631.14	800.6	25.28	28.03	26.13	23.98	2.02	2.25	36.89	505.53	1.1	14.58	289.96	3.44	1702.4	3250.05	105.37	8032.76	19.26	296.06	20.13	2.71	6.67	5.26	31.17	0.99
3931	39	1	alimentary	large	12	14.6304	673	3	3	41	female	Married	0	High school	2	1	98.9	1.61	38.1544	Obesidade II	112.2	2702.78	1191.36	778.55	732.88	23.33	23.97	26.87	23.54	2.4	1.15	18.28	152.93	11.87	18.26	275.14	2.81	1777.37	3492.17	140.32	4848.73	24.91	12924.1	237.1	0.39	5.35	66.54	50.42	0.85
3932	39	1	alimentary	large	12	14.6304	673	3	3	40	female	Single	1	High school	1	0	48.6	1.43	23.9335	Peso adequado	77.25	1394.04	729.72	183.77	480.55	15.65	13.51	10.87	9.88	0.89	0.88	13.65	123.69	0.63	6.02	142.13	1.81	559.3	1515.83	43.98	4844.74	5.56	266	13.34	0.25	2.64	0.56	13.53	0.39
3933	39	1	alimentary	large	12	14.6304	673	3	3	43	female	Married	2	Elementary school	1	0	72	1.53	30.7574	Obesidade I	96.5	974.38	395.42	253.79	325.17	12.85	10.84	9.26	8.38	0.88	0.7	13.89	350.4	0.54	4.42	139.85	1.35	814.89	1659.14	48.61	2077.79	6.39	709.42	19.02	1.2	2.58	0.98	16.32	0.5
3934	39	1	alimentary	large	12	14.6304	673	3	3	42	female	Married	0	Middle school	1	0	51.3	1.52	22.3507	Peso adequado	74.25	1059.42	767.11	145.14	147.17	3.62	4.27	4.73	4.3	0.37	0.89	10.35	753.24	0.33	1.69	116	0.21	1040.28	1448.73	27.92	1301.91	3.78	58.8	443.9	5.76	1.24	2.19	6.23	0.04
3935	39	1	alimentary	large	12	14.6304	673	3	3	41	male	Married	0	Post graduate	2.5	1	92	1.71	31.4627	Obesidade I	106.75	2220.82	1091.03	424.45	705.34	26.48	23.55	17.1	11.5	1.44	3.14	25.32	957.82	11.83	14.89	346	3.27	1837.04	2550.16	71.61	3036.61	16.79	13485.9	115.44	4.95	5.68	65.65	21.21	2.01
3936	39	1	alimentary	large	12	14.6304	673	3	3	51	male	Divorced	2	High school	1	0	93	1.62	35.6564	Obesidade II	118.25	1763.74	1038.88	407.17	317.7	9.61	10.99	10.44	9.64	0.92	0.54	37.45	239.45	1.08	7.7	224.49	2.32	975.15	2703.28	80.64	2723.91	11.15	243.72	897.67	0.89	10.47	0.89	47.3	0.47
3937	39	1	alimentary	large	12	14.6304	673	3	3	32	female	Divorced	1	Middle school	1	0	67.5	1.51	29.604	Sobrepeso	80	1229.59	624.1	236.27	369.22	12.52	12.57	10.59	9.79	0.66	2.33	4.89	235.47	0.5	5.6	133.58	1.48	696.41	1349.56	60.66	1877.63	5.71	179.37	300.72	1.84	1.24	1.02	22.43	0.28
3938	39	1	alimentary	large	12	14.6304	673	3	3	40	female	Married	2	High school	1	0	75.5	1.52	32.5497	Obesidade I	92.25	1448.41	576.52	426.87	445.03	20.18	13.37	9.98	7.88	0.91	1.18	15.06	203.44	25.49	15.51	130.82	2	1382.6	1886.67	43.48	2990.28	13.3	29295.8	8.3	1.38	3.54	141.91	36.52	0.17
3939	39	1	alimentary	large	12	14.6304	673	3	3	47	female	Married	3	Post graduate	2.5	1	53.4	1.48	24.3791	Peso adequado	78.2	974.69	472.58	291.33	210.78	7.35	7.17	6.2	5.68	0.49	1.23	4.83	318.34	0.32	2.61	126.18	1.1	757.02	1617.11	54.49	2047.05	3.81	227.8	161.95	1.37	1.92	1.2	16.76	0.49
3940	39	1	alimentary	large	12	14.6304	673	3	3	44	female	Married	2	High school	1	1	68.7	1.54	29.0432	Sobrepeso	85.25	667.82	372.47	168.37	126.98	5.61	5.07	1.01	0.77	0.18	0.38	12.82	102.59	0.55	4.9	134.04	1.95	409.77	1711.3	14.91	3492.05	5.82	219.67	46.36	0.1	1.17	1.72	6.47	0.26
3941	39	1	alimentary	large	12	14.6304	673	3	3	42	female	Married	2	High school	1.8	1	107.7	1.55	44.8283	Obesidade III	114.9	2135.2	1133.95	552.61	448.64	13.88	14.19	17.99	16.13	1.66	0.97	29.17	550.28	0.6	5.28	274.68	2.12	1569.25	2952.76	106.41	4279.44	7.75	285.78	219.76	2.58	6.47	2.13	37.11	0.6
3942	39	1	alimentary	large	12	14.6304	673	3	3	45	female	Single	3	Middle school	1	0	94.4	1.47	43.6855	Obesidade III	114.75	974.31	532.43	261.81	180.06	7.47	6.87	3.63	3.2	0.44	0.47	18.93	270.72	0.45	4.45	128.24	1.17	661.2	1481.5	34.09	2212.55	8.3	131.9	21.23	1.34	3.07	2.54	10.7	0.26
3943	39	1	alimentary	large	12	14.6304	673	3	3	36	female	Married	2	High school	1.7	0	84.5	1.66	30.6648	Obesidade I	97.55	993.34	645.12	166.66	181.57	5.2	7.1	6.1	5.57	0.47	0.3	8.84	101.83	0.62	4.85	98.58	2.15	429.56	1131.67	52.49	4456.24	3.12	447.67	29.74	0.24	3.68	0.5	14.03	0.61
3944	39	1	alimentary	large	12	14.6304	673	3	3	22	female	Single	0	High school	1	0	51.5	1.5	22.8889	Peso adequado	65.35	1738.56	1098.2	307.36	333	13.05	12.35	5.15	4.64	0.3	0.67	28.84	458.93	1.05	8.89	262.52	2.69	1094.61	2976.6	111.48	2393.67	7.93	213.36	193.54	4.09	10.13	2.94	30.36	0.87
3945	39	1	alimentary	large	12	14.6304	673	3	3	50	male	Married	1	High school	1	0	76.2	1.58	30.524	Obesidade I	102.35	1342.31	765.38	259.39	317.54	14.64	10.91	5.55	4.06	0.81	0.83	28.46	451.17	10.83	10.45	208.28	1.82	1013.41	2395.75	23.1	4606.13	8.32	11758.8	33.69	1.25	3.72	57.61	13.73	0.62
3946	39	1	alimentary	large	12	14.6304	673	3	3	55	female	Single	1	High school	2	1	71.5	1.61	27.7559	Sobrepeso	94.75	971.3	663.96	152.45	154.9	7.77	5.73	1.48	1.22	0.14	0.47	7.44	153.34	0.32	4.47	83.02	0.64	382.02	1139.61	9.66	3359	5.03	98.86	98.19	0.51	0.74	0.41	5.13	0.26
4001	40	0	alimentary	large	3	13.8305	816	3	3	56	female	Married	1	Middle school	1	0	57.9	1.51	25.3936	Sobrepeso	87.35	2219.01	1437.04	423.05	358.92	21.33	8.83	4.58	2.82	0.48	0.46	21.22	907.05	0.7	5.45	300.66	2.6	1760.48	3031.09	182.54	3836.89	7.74	527.72	91.3	8.76	8.42	9.04	5.38	2
4002	40	0	alimentary	large	3	13.8305	816	3	3	46	female	Single	0	High school	1	0	67.9	1.52	29.3889	Sobrepeso	91	1601.17	770.41	319.27	511.49	24.17	16.12	7.13	5.1	0.38	2.63	17.24	1127.85	0.8	7.62	252.14	2.33	1368.96	2351.03	70.17	2464.31	9.19	69.81	44.36	3.15	3.24	2.08	18.29	0.59
4003	40	0	alimentary	large	3	13.8305	816	3	3	47	female	Married	3	High school	1	0	99.4	1.64	36.9572	Obesidade II	117	1436.55	706.03	351.46	379.06	14.9	12.82	10.47	9.64	0.93	0.56	14.33	332.96	0.54	5.75	143.78	1.48	909.5	1800.36	72.81	2588.11	9.13	194.74	22.43	0.95	2.75	1.14	21.82	0.75
4004	40	0	alimentary	large	3	13.8305	816	3	3	49	female	Divorced	2	Middle school	1	0	65.2	1.61	25.1534	Sobrepeso	85	1981.95	1153.03	221.38	607.54	26	17.98	14.72	13.3	1.4	2.91	21.17	257.44	0.62	7.63	178.17	2.63	799.43	1440.98	59.98	3820.86	10.92	35.12	94.6	0.72	3.16	0.32	8.02	0.46
4005	40	0	alimentary	large	3	13.8305	816	3	3	55	female	Married	4	High school	1.4	0	74.7	1.48	34.1034	Obesidade I	107.75	922.37	476.03	128.62	317.72	10.59	9.35	6.76	6.05	0.56	2.26	14.22	436.6	0.4	5.14	97.44	0.81	646.84	1172.53	30.31	1114.19	3.3	27.25	19.69	2.88	1.97	1.33	2.94	0.25
4006	40	0	alimentary	large	3	13.8305	816	3	3	50	female	Widower	4	Middle school	1	1	47.6	1.56	19.5595	Peso adequado	68.3	1622.55	970.96	318.86	332.73	14.52	10.16	8.15	6.93	0.96	1.26	44.97	562.11	0.94	10.34	208.14	2.06	1040.88	2771.02	106.63	2286.08	13.23	279.34	420.51	4.68	6.1	4.68	11.14	0.94
4007	40	0	alimentary	large	3	13.8305	816	3	3	46	female	Single	1	High school	1	0	70.4	1.46	33.4839	Obesidade I	100.9	911.88	450.03	137.74	324.12	15.6	11.94	3.92	3.5	0.36	1.77	7.08	387.86	0.25	5.02	90.4	0.88	473.77	952.4	27.17	1779.85	4.38	41.54	1.24	1.54	1.05	0.83	5.2	0.37
4008	40	0	alimentary	large	3	13.8305	816	3	3	49	female	Single	2	Elementary school	1	0	55.2	1.57	22.3944	Peso adequado	72	744.49	326.81	149.38	268.3	9.43	9.11	6.42	5.76	0.63	2.15	8.56	218.68	0.24	3.13	63.84	0.57	439.24	902.7	12.02	972.93	6.73	96.19	80.97	1.63	1.79	0.74	3.05	0.4
4009	40	0	alimentary	large	3	13.8305	816	3	3	50	female	Divorced	2	High school	1	0	59.7	1.6	23.4374	Peso adequado	83.25	2387.44	1040.68	607.53	739.24	22.31	25.78	17.05	15.57	1.26	5.47	16.25	97.29	0.7	9.88	180.24	2.11	1215.85	2038.43	32.63	4232.43	18.6	31.49	18.22	0.28	2.85	7.76	32.08	1.72
4010	40	0	alimentary	large	3	13.8305	816	3	3	52	female	Married	3	Elementary school	1	0	57.1	1.54	24.2337	Peso adequado	85.5	1083.7	476.14	324.18	283.38	9.79	10.09	7.13	6.24	0.71	0.57	15.77	124.43	0.6	8.41	150.69	1.26	911.43	1637.15	69.42	2615.26	14.43	10.88	17.36	1.68	2.43	4.39	6.75	0.38
4011	40	0	alimentary	large	3	13.8305	816	3	3	52	female	Married	2	High school	1	0	102.2	1.46	47.9452	Obesidade III	126	589.93	304.26	118.44	167.23	9.57	6.57	1.81	1.61	0.23	0.5	6.61	84.87	0.3	2.85	63.95	0.77	259.14	745.71	2.25	950.43	4.35	86.42	200.69	0.13	0.89	1.15	4.94	0.44
4012	40	0	alimentary	large	3	13.8305	816	3	3	52	female	Widower	1	High school	1.2	1	63	1.5	28	Sobrepeso	92.85	685.03	432.67	151.53	100.83	2.98	3.16	3.29	3.12	0.24	0.18	11.34	163.47	0.28	3.61	115.92	1.59	381.47	981.69	51.87	1154.63	4.66	274.21	451.77	0.3	3.11	0.3	12.25	0.2
4013	40	0	alimentary	large	3	13.8305	816	3	3	49	female	Married	2	High school	1	1	69.2	1.56	28.4352	Sobrepeso	81.6	1362.64	502.99	210.35	649.3	28.26	26.4	11.28	10.27	0.89	1.77	8.41	834.98	1	5.76	183.39	1.71	957.65	876.39	32.76	2279.01	7.34	318.13	11.24	1.11	2.46	0.96	4.3	0.42
4014	40	0	alimentary	large	3	13.8305	816	3	3	41	female	Married	2	Elementary school	1	0	43.9	1.55	18.2726	Baixo Peso	70.5	1064.61	668.99	182.72	212.9	7.29	7.88	4.67	4.31	0.26	1.24	20.95	154.9	0.46	6.01	171.31	1.97	568.82	1412.01	42.41	2779.07	5.98	133.34	177.65	1.27	4.01	1.11	10.11	0.19
4015	40	0	alimentary	large	3	13.8305	816	3	3	48	female	Married	1	High school	1	0	62.9	1.52	27.2247	Sobrepeso	93.55	887.24	267.14	449.49	170.62	7.19	6.15	3.74	3.43	0.29	0.14	9.15	194.94	0.3	2.88	96.17	1.09	919.56	1167.68	84.85	1636.98	6.77	13.84	7.87	1.01	1.74	1.73	26.62	0.09
4016	40	0	alimentary	large	3	13.8305	816	3	3	47	female	Single	3	High school	1	0	76.3	1.46	35.7947	Obesidade II	105.6	1719.39	674.53	289.51	755.34	42.43	24.87	9.29	8	0.92	2.79	10.49	386.36	0.43	8.33	126.38	1.34	830.75	1410.76	88.59	1695.11	9.88	487.05	21.27	3.83	3.02	3.45	19.09	0.56
4017	40	0	alimentary	large	3	13.8305	816	3	3	45	female	Widower	1	Middle school	1.5	0	75.5	1.57	30.63	Obesidade I	101.25	848.3	500.8	181.29	166.21	6.79	6.14	3.48	3.14	0.41	0.55	12.95	116.64	0.32	2.58	88.07	1.19	418.18	1031.86	21.93	2041.18	4.43	106.67	38.53	0.63	1.64	1.21	6.39	0.47
4018	40	0	alimentary	large	3	13.8305	816	3	3	53	female	Divorced	0	High school	1	0	66.2	1.5	29.4222	Sobrepeso	95.8	1710.39	843.56	393.47	473.35	16.9	16.21	11.48	10.47	0.68	3.29	16.5	440.22	0.84	11.01	197.78	2.42	1250.63	1893.46	90.46	3954.56	8.72	101.51	28.1	1.37	3.28	2.93	28.64	0.34
4019	40	0	alimentary	large	3	13.8305	816	3	3	48	female	Divorced	5	Middle school	1.1	0	81.6	1.62	31.2856	Obesidade I	105.75	1829.48	858.36	345.99	625.13	18.56	17.57	17.82	16.19	1.54	4.42	8.25	192.94	0.62	5.49	170.95	2.07	910.92	1800.41	51.44	4142.91	6.75	35.34	5.97	0.92	2.35	2.54	22.28	1.27
4020	40	0	alimentary	large	3	13.8305	816	3	3	47	female	Married	3	Graduate	6	1	83.1	1.6	32.4609	Obesidade I	99	1590.53	991.94	331.66	266.93	10.16	8.6	7.39	6.66	0.67	0.7	18.9	450.4	0.7	5.69	218.68	3.96	894.83	2366.55	68.96	3721.69	7.21	170.92	393.8	1.75	2.25	2	17.66	0.61
4021	40	0	alimentary	large	3	13.8305	816	3	3	55	female	Divorced	2	Middle school	1	0	75.6	1.58	30.2836	Obesidade I	107.6	1021.79	487.43	138.99	395.37	13.44	11.77	10.31	9.03	0.88	1.12	8.35	391.61	0.13	3.69	64.7	0.29	786.22	631.88	61.58	1957.82	3.59	84.73	0.18	3.81	2.5	2.28	1.23	0.34
4022	40	0	alimentary	large	3	13.8305	816	3	3	53	female	Single	0	High school	1	0	63.2	1.56	25.9698	Sobrepeso	90.25	1131.54	515.16	327.85	288.53	14.48	8.65	6.55	5.61	0.92	0.51	18.09	762.43	0.64	6.96	142.93	1.23	1045.43	1445.28	77.31	2778.23	5.92	203.09	98.95	0.93	3.6	2.55	15.9	0.34
4023	40	0	alimentary	large	3	13.8305	816	3	3	58	female	Married	3	Elementary school	1	0	86.2	1.52	37.3096	Obesidade II	114.7	1322.23	737.65	303.37	281.22	11.6	9.16	7.56	6.66	0.91	0.74	27.07	171.99	0.81	8.69	171.51	1.97	731.17	1635.48	18.27	2943.13	10.78	77.63	37.92	0.67	3.53	2.66	10.05	0.4
4024	40	0	alimentary	large	3	13.8305	816	3	3	50	female	Single	3	Middle school	1.3	0	77.2	1.55	32.1332	Obesidade I	93.75	1472.58	690.33	352.02	430.23	19.32	14.7	8.33	6.55	0.78	2	14.22	663.84	0.68	13.01	188.77	1.27	1066.85	2037.12	63.63	3573.51	17.14	231.28	364.14	3.36	2.58	5.32	12.39	0.29
4025	40	0	alimentary	large	3	13.8305	816	3	3	58	male	Married	2	Middle school	1	0	70.2	1.85	20.5113	Peso adequado	88.25	2760.5	1020.32	976.6	763.58	27.4	31.91	12.6	10.71	1.49	3.2	42.27	197.24	1.55	19.4	347.74	2.79	1809.15	3643.08	55.57	5026.89	36.56	61.91	37.44	0	5.31	17.67	25.75	0.88
4026	40	0	alimentary	large	3	13.8305	816	3	3	43	female	Married	3	Middle school	1	0	87.4	1.6	34.355	Obesidade I	109.25	743.16	362.07	91.58	289.5	7.01	9.17	11.94	10.82	1.16	0.37	12.56	93.9	0.43	4.23	150.36	3.52	457.98	1034.83	68.99	1975.63	3.48	207.86	9.04	0.74	2.68	0.8	6.83	0.29
4027	40	0	alimentary	large	3	13.8305	816	3	3	44	female	Married	0	Middle school	1	0	59.9	1.56	24.7723	Peso adequado	85.5	1633.56	929.11	322.88	381.57	22.58	14.15	1.84	1.26	0.51	1.12	14.05	797.15	0.54	5.88	137.27	0.89	907.25	1464.17	25.29	4501.9	11.07	425.14	46.74	1.55	1.97	4.92	8.08	0.38
4028	40	0	alimentary	large	3	13.8305	816	3	3	38	female	Married	2	High school	1.2	1	81.8	1.55	34.0479	Obesidade I	94.75	1421.59	871.76	210.38	339.45	11.54	13.02	7.23	6.4	0.64	0.67	14.5	112.26	0.58	5.37	144.67	1.38	623.52	1640.68	48.62	4158.56	6.59	121.46	44.41	1.08	2.45	1.55	10.06	0.53
4029	40	0	alimentary	large	3	13.8305	816	3	3	36	female	Divorced	0	High school	1	0	75.2	1.62	28.6542	Sobrepeso	84.8	2864.68	795.65	622.87	1446.16	89.98	50.07	9.28	7.8	1.45	4.64	18.25	3105.44	0.93	10.82	311.16	2.25	2583.55	2201.77	58.32	5858.26	20.4	793.49	8.15	2.23	2.63	6.55	16.14	1.63
4030	40	0	alimentary	large	3	13.8305	816	3	3	30	female	Single	1	Middle school	1	0	56.3	1.53	24.0506	Peso adequado	67.4	2109.62	878.39	601.16	630.06	21.89	23.23	14.27	12.78	1.12	1.52	18.73	678.28	0.99	14.14	256.3	1.73	1990.87	2928.87	108.21	4693.65	19.21	186.91	34.78	4.72	5.08	7.55	24.47	0.88
4031	40	0	alimentary	large	3	13.8305	816	3	3	32	female	Married	3	Middle school	1	0	49	1.45	23.3056	Peso adequado	73.5	1153.57	424.53	185.3	543.73	9.27	9.88	3.78	2.48	0.42	1.19	13.24	292.65	0.37	6.15	109.69	0.58	543.48	954.82	10.43	3083.77	6.83	28.06	88.1	0.63	1.33	3.02	7.87	0.41
4032	40	0	alimentary	large	3	13.8305	816	3	3	22	female	Married	0	Middle school	1	0	74.3	1.57	30.1432	Obesidade I	96.8	973.7	447.82	205.55	320.33	12.78	12.68	6.34	5.51	0.66	0.22	18.27	476.54	0.64	7.3	139.67	1.14	758.46	1318.43	42.13	3158.11	6.99	82.99	9.68	0.77	2.34	1.51	9.84	0.14
4033	40	0	alimentary	large	3	13.8305	816	3	3	44	female	Single	0	Middle school	1	0	60.5	1.54	25.5102	Sobrepeso	89.9	1394.17	662.4	246.88	484.89	21.52	15.61	11.7	10.4	1.14	1.07	17.79	669.11	0.52	5.87	139.7	1.2	943.35	1198.79	45.79	2722.44	6.82	221.2	143.55	1.18	3.06	1.47	7.09	0.51
4034	40	0	alimentary	large	3	13.8305	816	3	3	42	female	Married	3	High school	1	0	68.2	1.6	26.6406	Sobrepeso	89.35	2004.2	1062.14	498.67	443.39	16.81	13.96	14.89	10.71	4.08	1.57	35.82	692.5	1.12	12.16	333.73	2.74	1670.93	3242.76	32.85	4045.18	17	96.2	18.53	4.03	4.23	5.09	15.88	0.67
4035	40	0	alimentary	large	3	13.8305	816	3	3	48	female	Divorced	1	High school	1.4	0	64.3	1.65	23.618	Peso adequado	86.85	1246.01	788.72	221.65	235.64	8.17	9.54	5.28	4.84	0.53	1.66	17.23	389.95	0.71	5.1	161.53	2.27	850.18	1722.96	35.96	5146.83	4.98	312.65	34.48	2.1	3.46	1.27	12.47	0.99
4036	40	0	alimentary	large	3	13.8305	816	3	3	40	male	Married	3	Illiterate	1	0	87.3	1.63	32.8578	Obesidade I	109	762.35	385.85	233.29	143.21	6.58	4.31	3.72	3.33	0.38	0.3	13.88	62.42	0.26	3.25	93.83	1.35	507.13	941.77	45.66	1323.72	3.67	62.82	7.95	0.47	1.99	0.53	11.97	0.07
4037	40	0	alimentary	large	3	13.8305	816	3	3	42	female	Married	1	Elementary school	1	0	80.7	1.58	32.3265	Obesidade I	100.5	1278.39	843.44	183.46	251.49	6.65	7.59	11.63	4.88	6.7	0.4	19.38	212.47	0.64	5.22	197.69	2.12	553.34	1189.31	14.23	1701.4	7.42	144.21	67.86	0.08	1.46	2.65	4.75	0.22
4038	40	0	alimentary	large	3	13.8305	816	3	3	41	male	Married	2	Elementary school	1	0	63.9	1.65	23.4711	Peso adequado	88.9	2626.66	1420.51	489.48	716.67	29.36	23.45	15.5	14	1.09	2.18	21.96	824.5	0.93	11.11	260.17	2.37	2104.81	2531.26	115.33	5323.26	12.93	39.13	12.74	6.56	3.95	4.26	23.58	2.72
4039	40	0	alimentary	large	3	13.8305	816	3	3	30	female	Married	2	High school	1	0	62.4	1.58	24.996	Peso adequado	84.5	1857.33	1079.8	335.25	442.28	11.88	13.24	12.92	11.97	1.18	3.52	38.45	290.07	1.01	9.83	261.1	2.18	1116.1	2862.5	65.7	3941.33	9	38.56	385.93	1.28	4.73	3.8	13.2	0.45
4040	40	0	alimentary	large	3	13.8305	816	3	3	29	female	Single	1	High school	1	0	49.6	1.46	23.2689	Peso adequado	70.05	1564.2	858.96	316.91	388.33	15.94	11.56	9.98	8.96	1.06	1.96	12.93	658.59	0.61	6.9	162.16	1.72	979.56	1426.01	75.51	3606.14	7.91	71.84	15.14	4.74	2.02	2.27	17.87	1.24
4041	40	0	alimentary	large	3	13.8305	816	3	3	37	female	Married	1	Middle school	1	0	57.7	1.53	24.6486	Peso adequado	75.55	965.08	458.61	195.81	310.65	9.34	9.45	11.59	10.29	0.94	0.52	12.4	367.94	0.65	5.92	167.71	1.89	593.79	1337.45	88.41	1386.85	6.31	289.41	143.28	0.76	3.98	0.58	7.65	0.41
4042	40	0	alimentary	large	3	13.8305	816	3	3	38	female	Married	3	High school	1	0	49.7	1.53	21.2311	Peso adequado	75.7	1106.88	568.79	243.63	294.46	10.15	11.93	5.88	5.26	0.62	1.77	24.76	169.39	0.58	5.56	171.49	1.75	709.53	1665.72	35.88	3340.31	6.18	22.95	9	0.94	2.24	1.08	16.24	0.18
4043	40	0	alimentary	large	3	13.8305	816	3	3	45	female	Married	2	Middle school	1	0	69.2	1.45	32.9132	Obesidade I	93.7	1648.87	881.16	190.51	577.2	17.37	12.58	8.4	7.56	0.73	2.24	8.53	259.13	0.49	5.71	129.45	1.46	545.78	1364.72	32.05	4511.45	5.75	219.98	2.21	0.46	0.77	1.71	9.69	0.89
4044	40	0	alimentary	large	3	13.8305	816	3	3	33	female	Married	0	Middle school	1	0	102.9	1.55	42.8304	Obesidade III	106.25	1972.16	844.41	297.96	829.8	18.03	18.43	18.05	16.46	1.51	2.55	23.1	466.23	0.72	9.58	164.27	2.08	855.45	1578.57	80.02	3887.99	8.58	103.73	23.95	0.29	4.05	3.27	13.52	0.81
4045	40	0	alimentary	large	3	13.8305	816	3	3	44	female	Married	1	High school	1	0	65	1.56	26.7094	Sobrepeso	90.25	991.6	472.2	280.5	238.91	9.92	10.24	2.81	2.4	0.32	0.95	15.63	97.37	0.55	6.03	122.98	1.33	561.23	1346.69	16.55	2954.12	10.25	219.38	21.44	0.12	1.63	4.63	9.2	0.65
4046	40	0	alimentary	large	3	13.8305	816	3	3	37	female	Single	1	High school	1	0	58.9	1.5	26.1778	Sobrepeso	86.15	977.86	442	188.97	346.88	19.57	9.9	5.08	4.14	0.45	1	8.01	307.72	10.18	9.12	91.03	1.66	741.12	1419.18	34.29	1664.51	6.43	534.93	36.4	1.3	2.54	58.35	15.37	0.16
4047	40	0	alimentary	large	3	13.8305	816	3	3	32	female	Single	1	Middle school	1	0	87.6	1.52	37.9155	Obesidade II	98.05	2138.21	1515.13	480.29	142.79	7.57	2.43	3.49	2.05	0.28	0.04	28.57	1909.79	2.46	70.92	1316.53	1.7	1920.65	4697.09	160.44	2460.85	51.25	2785.13	467.42	14.2	76.6	18.55	82.59	7.61
4048	40	0	alimentary	large	3	13.8305	816	3	3	25	male	Single	0	High school	2	0	94.6	1.77	30.1957	Obesidade I	101	1925.89	1111.11	427.91	386.87	14.62	13.04	9.48	8.71	0.56	2.99	28.87	135.52	0.75	8.18	212.64	2.96	1039.58	1791.35	72.43	6319.7	8.02	210.74	13.64	0.57	2.89	1.01	29.36	0.91
4049	40	0	alimentary	large	3	13.8305	816	3	3	24	female	Married	0	High school	1	0	71.8	1.58	28.7614	Sobrepeso	85.25	2308.25	1433.6	265.14	609.51	22.33	17.65	8.14	7.32	0.62	3.84	17.19	740.3	0.8	8.85	228.92	2.2	1195.04	2349.03	41.38	3998.69	8.06	370.41	24.27	1.05	1.43	1.81	14.55	0.79
4050	40	0	alimentary	large	3	13.8305	816	3	3	21	male	Single	0	Graduate	0.5	1	49.4	1.66	17.9271	Baixo Peso	65.25	2286.17	1256.15	424.21	605.8	22.79	20.02	14.75	11.88	1.58	3.4	44.58	519.07	1.3	13.93	314.44	3.17	1228.33	2940.7	94.27	6948.78	14.71	144.36	54.28	2.83	5.65	1.63	15.5	0.51
4051	40	0	alimentary	large	3	13.8305	816	3	3	42	female	Married	1	Elementary school	1.5	0	75.6	1.5	33.6	Obesidade I	99.25	2504.89	1495.06	341.33	668.5	27.78	26.36	10.85	8.29	0.77	2.26	13.64	846.71	0.73	13.77	269.99	3.26	1400.55	3077.7	44.05	4283.3	12.86	379.34	143.28	5.12	3.22	4.33	15.74	0.33
4052	40	0	alimentary	large	3	13.8305	816	3	3	35	female	Married	3	High school	1	0	84.1	1.6	32.8516	Obesidade I	97.75	453.27	175.82	110.61	166.84	6.24	7.51	2.7	2.25	0.43	0.63	8.1	49.9	0.29	3.63	54.29	0.44	288.85	757.9	29.48	1120.45	5.86	19.09	25.11	0.62	1.23	2.47	3.43	0.35
4053	40	0	alimentary	large	3	13.8305	816	3	3	43	female	Single	1	High school	1	0	99	1.64	36.8084	Obesidade II	96	1884.34	881.27	471.63	531.45	24.62	20.22	6.95	6.21	0.64	2.53	13.1	722.36	0.97	13.36	194.13	2.02	1200.37	2395.43	82.83	4689.2	17.85	295.71	443.66	1.05	3.07	9.2	22.88	0.31
4054	40	0	alimentary	large	3	13.8305	816	3	3	39	female	Single	1	High school	1	0	76.2	1.57	30.914	Obesidade I	98	1437.65	793.23	220.55	423.88	20.4	14.92	5.77	5.1	0.46	0.88	13.48	910.67	0.48	3.45	220.54	1.24	1405.94	2439.85	27.15	3268.42	5.43	344.67	259.49	5.47	3.64	2.54	9.9	0.11
4055	40	0	alimentary	large	3	13.8305	816	3	3	25	male	Single	0	Middle school	1	0	80	1.73	26.7299	Sobrepeso	89	2980.7	1907.51	315.28	757.91	24.44	28.35	18.97	17.58	1.06	4.35	42.57	327.98	1.15	13.81	305.38	2.95	1240.5	2351.84	31.63	7179.45	8.38	10.94	10.07	2.2	3.04	2.36	19.53	0.7
4056	40	0	alimentary	large	3	13.8305	816	3	3	44	male	Married	3	Middle school	1.5	0	82.2	1.7	28.4429	Sobrepeso	101.5	3320.55	1773.72	645.26	901.59	25.32	27.75	36.19	32.2	3.6	1.54	31.32	481.58	1.09	17.59	263.29	4.59	1561.55	2267.91	169.55	10119.2	12.68	184.5	583.07	4.44	8.65	2.79	23.99	0.79
4057	40	0	alimentary	large	3	13.8305	816	3	3	29	male	Married	2	High school	1	0	71.7	1.74	23.6821	Peso adequado	81.7	5080.27	2319.22	868.16	1892.89	59.7	67.8	39.99	35.4	3.22	10.91	38.92	1702.25	2.65	30.55	561.76	4.46	3488.18	5141.1	209.46	10246.9	26.76	353.33	107.28	8.79	10.03	12.56	31.32	1.61
4058	40	0	alimentary	large	3	13.8305	816	3	3	27	female	Married	1	Middle school	1	0	61.5	1.5	27.3333	Sobrepeso	84.25	1103.84	739.5	121.42	242.92	6.07	5.55	7.81	6.73	0.92	0.12	28.66	220.01	0.71	5.04	151.89	1.34	532.51	1521.69	29.62	2178.44	2.92	250.96	102.55	0.74	4.73	0.7	2.16	0.19
4059	40	0	alimentary	large	3	13.8305	816	3	3	51	female	Married	3	Elementary school	1	0	80.1	1.61	30.9016	Obesidade I	102.5	1369.64	711.81	292.34	365.5	11.35	14.6	8.35	7.24	0.86	0.37	15.92	234.13	0.64	7.49	174.06	1.44	778.57	1777.87	62.83	6089.21	8.11	543.87	158.27	1.69	4.73	2.75	12.53	0.43
4101	41	1	minerals	large	15	12.5	500	2	2	52	male	Married	2	Elementary school	1	0	77.8	1.68	27.5652	Sobrepeso	97.1	2590.98	1554.88	542.2	493.9	15.09	17.57	13.17	12.01	0.96	1.15	23.89	298.43	0.99	11.36	254.6	2.62	1324.76	3156.95	95.92	4231.93	14.54	98.06	858.22	1.98	9.9	1.9	42.91	1.58
4102	41	1	minerals	large	15	12.5	500	2	2	29	male	Married	1	Middle school	2.8	0	89.8	1.73	30.0043	Obesidade I	88.25	1710.19	838.75	295.8	575.64	24.61	17.52	4.44	3.75	0.7	2.98	15.28	1254.13	0.47	12.68	178.41	1.46	1106.03	1534.72	72.83	3259.06	10.73	362.03	11.91	3.62	2.47	2.44	2.82	0.28
4103	41	1	minerals	large	15	12.5	500	2	2	29	male	Single	3	High school	1	0	86.9	1.74	28.7026	Sobrepeso	100.2	1736.87	1054.21	278.25	404.4	9.8	12.64	11.28	10.35	0.95	1.01	21.91	183.99	0.97	10.97	184.06	2.52	783.95	1459.37	48.15	4739.79	9.24	21.04	12.55	0.81	2.63	0.86	16	1.35
4104	41	1	minerals	large	15	12.5	500	2	2	70	male	Married	4	Post graduate	40	1	86.3	1.65	31.6988	Obesidade I	109.75	5112.73	2141.67	973.34	1997.72	80.21	68.3	51.17	46.06	4.31	4.26	54.27	1200.87	2.35	29.83	516.64	4.35	3124.19	5256.1	275.39	9356.27	25.68	552.97	117.72	5.36	9.03	7.96	49.35	2.14
4105	41	1	minerals	large	15	12.5	500	2	2	29	male	Married	2	High school	2.5	1	76.5	1.71	26.1619	Sobrepeso	94	1545.7	983.12	219.64	342.95	10.78	13.87	8.27	7.45	0.56	1.49	14.33	391.09	0.68	12.18	171.56	2.56	1199.46	1568.23	70.63	2616.87	6.61	149.25	9.8	2.47	1.94	2	10	0.3
4106	41	1	minerals	large	15	12.5	500	2	2	23	male	Married	0	High school	1.5	0	85	1.77	27.1314	Sobrepeso	85.25	604.65	347.59	116.66	140.4	3.56	4.41	1.92	1.59	0.18	0.36	15.57	118.68	0.46	4.39	114.42	0.76	436.41	1334.81	37.86	1936.97	3.67	109.86	32.79	1.15	2.64	1	2.1	0.33
4107	41	1	minerals	large	15	12.5	500	2	2	28	male	Married	1	Elementary school	1.3	0	95.3	1.74	31.4771	Obesidade I	104.5	3529.57	2239.88	534.17	755.52	37.68	23.71	11.91	10.86	0.92	3.71	36.6	1562.79	1.17	12.37	395.62	2.94	2934.73	4149.86	105.2	5904.2	16.46	88.73	432.7	12.74	2.93	5.73	17.18	1.81
4108	41	1	minerals	large	15	12.5	500	2	2	27	male	Single	0	Middle school	1.5	0	71.2	1.74	23.517	Peso adequado	76.7	2320.9	1165.53	352.41	802.96	25.73	26.4	26.17	23.33	2.17	2.97	35.78	150.89	0.74	11.25	165.44	1.91	821.86	1434.45	95.19	6170.56	14.88	84.69	535.33	0.7	4.59	2.52	11.75	0.52
4109	41	1	minerals	large	15	12.5	500	2	2	53	male	Married	2	Elementary school	1.6	0	74.1	1.74	24.4748	Peso adequado	90.75	2172.38	875.75	394.77	901.87	48.22	31.26	9.15	7.83	1.06	3.59	22.91	1638.7	0.82	7.57	269.91	1.78	1635.1	2810.5	34.41	4997.1	12.74	726.32	87.02	4.66	3.31	3.25	16.09	0.59
4110	41	1	minerals	large	15	12.5	500	2	2	24	male	Single	1	Middle school	1.1	0	77.1	1.7	26.6782	Sobrepeso	92.5	2442.62	1313.94	417.59	711.09	25.58	27.57	13.36	11.7	0.89	8.14	15.06	234.46	0.8	8.29	201.38	1.91	1021.23	1761.37	12.15	3645.62	10.1	89.51	8.13	2.14	1.59	3.52	13.27	1.02
4111	41	1	minerals	large	15	12.5	500	2	2	21	male	Single	0	High school	1.1	0	78.2	1.73	26.1285	Sobrepeso	91.25	2986.26	1323.84	517.93	1144.5	60.96	38.9	19.42	16.81	2.46	3.78	28.17	2179.77	0.97	11.41	301.46	2.11	1959.61	2634.23	33.19	4738.48	16.37	697.19	22.67	16.87	4.75	5.63	10.52	1.23
4112	41	1	minerals	large	15	12.5	500	2	2	59	male	Widower	2	Middle school	1.5	0	69.1	1.66	25.0762	Sobrepeso	87	1694.01	731.91	422.78	539.31	26.28	19.59	8.6	7.97	0.69	1.58	21.16	201.49	0.66	10.22	183.26	2.51	1127.68	1888.32	105.63	5444.61	11.7	339.47	32.13	1.82	3.84	1.35	31.64	0.39
4113	41	1	minerals	large	15	12.5	500	2	2	43	female	Married	1	High school	2	1	50.2	1.56	20.6279	Peso adequado	75.25	1379.24	758.31	229.36	391.57	12.15	11.82	11.79	10.72	1.06	2.75	15.71	214.58	0.61	6.47	177.97	1.49	826.82	1821.48	78	2328.5	3.97	111.09	94.21	1.31	3.67	1.44	23.14	0.61
4114	41	1	minerals	large	15	12.5	500	2	2	29	male	Widower	0	Middle school	2	1	87.1	1.75	28.4408	Sobrepeso	89.5	2551.87	1582.3	382.8	586.77	28.22	21.81	7.47	6.86	0.65	1.18	43.89	932.57	1.63	13.44	646.61	6.99	1512.79	3245.64	68.11	2765.84	15.89	705.33	1435.18	0.2	4.77	5.11	14.67	0.4
4115	41	1	minerals	large	15	12.5	500	2	2	25	male	Married	0	High school	1.3	1	86.7	1.81	26.4644	Sobrepeso	81.4	2487	976	574	937.01	35.59	32.77	23.76	21.25	2.13	2.96	13.19	467.28	1	13.67	228.31	2.52	1628.71	2257.09	168.85	3735.87	19.77	318.7	22.73	2.88	4.69	6.76	30.98	0.52
4116	41	1	minerals	large	15	12.5	500	2	2	36	male	Married	1	Middle school	1	0	46.3	1.58	18.5467	Peso adequado	71	3020.77	1917.41	422.57	680.79	28.28	23.06	13.96	12.62	1.14	3.9	36.12	701.76	1.55	15.39	363.51	4.8	1440.96	3415.82	102.85	5702.76	14.12	363.64	50.16	5.97	4.75	5.56	20.95	3.82
4117	41	1	minerals	large	15	12.5	500	2	2	27	male	Single	0	Graduate	2	1	76.5	1.76	24.6965	Peso adequado	81.7	2454.91	1135.43	837.07	482.42	11.96	13.75	17.45	15.29	1.73	0.55	36.62	593.64	1.11	15.86	285.45	2.05	1363.65	3159.62	70.81	10957.3	15.42	559.32	45.74	2.54	4.87	15.92	19.03	2.87
4118	41	1	minerals	large	15	12.5	500	2	2	36	male	Married	2	High school	1.5	0	99.9	1.71	34.1644	Obesidade I	105.6	4223.48	2895.92	547.58	779.98	19.99	17.17	15.87	13.73	1.84	2.18	65.53	517.05	1.78	16.69	435.83	3.97	1489.28	3947.33	116.01	9790.03	19.89	441.88	736.19	2.71	7.68	2.74	18.71	1.41
4119	41	1	minerals	large	15	12.5	500	2	2	60	male	Married	1	Middle school	1.2	0	62.7	1.56	25.7643	Sobrepeso	87.25	781.03	421.73	234.58	124.73	5	4.79	1.27	1.04	0.14	1.35	11.47	156.05	0.78	8.56	79.77	0.92	548.95	1334.5	23.78	1617.36	11	166.08	150.83	0	2.73	2.08	9.22	0.08
4120	41	1	minerals	large	15	12.5	500	2	2	44	male	Married	2	Graduate	2.5	0	61.2	1.61	23.6102	Peso adequado	84.5	2218.69	1127.5	593.08	498.11	19.07	13.7	13.23	10.03	1.61	1.51	34.02	956.44	1.5	12.74	471.07	7.13	1949.16	3823.12	286.54	4594.09	13.34	251.09	57.39	5.94	7.33	7.94	10.89	1.53
4121	41	1	minerals	large	15	12.5	500	2	2	67	male	Married	2	Post graduate	16	1	105.8	1.69	37.0435	Obesidade II	118.5	2937.32	1280.48	636.28	1020.56	60.86	34.08	6.73	5.62	1.03	2.59	17.53	2234.32	0.85	11.34	379.3	3.77	2298.03	3790.14	52.89	5221.73	20.35	777.33	85.84	5.55	6.79	7.79	12.96	0.83
4122	41	1	minerals	large	15	12.5	500	2	2	30	male	Married	2	Elementary school	1.1	0	71.1	1.79	22.1903	Peso adequado	85.5	3566.58	1952.83	629.81	983.94	22.6	28.87	41.17	36.15	3.69	3.33	48.62	281.65	1.96	20.45	455.54	6.43	1778.26	3022.98	373.46	7527.72	16.14	89.76	85.25	3.32	8.39	8.29	27.38	1.5
4123	41	1	minerals	large	15	12.5	500	2	2	38	male	Married	2	Graduate	1.7	1	111.1	1.79	34.6743	Obesidade I	111.5	1714.52	687.73	425.39	601.4	21.51	25.39	13.66	11.58	1.05	1.33	12.85	223.41	0.49	5.66	216.64	1.34	1069.52	2274.61	73.3	4715.54	7.38	131.68	351.22	3.19	3.48	4.7	12.17	1.16
4124	41	1	minerals	large	15	12.5	500	2	2	40	male	Married	1	Middle school	1.5	0	61.4	1.62	23.3958	Peso adequado	86.7	2383.77	1292.72	573.27	517.78	20.07	21.21	8.01	7.14	0.71	2.77	27.48	218.92	1.09	13.42	262.55	2.58	1237.32	2632.66	27.89	4620.43	20.22	149.19	20.99	0.57	2.93	8.66	19.93	1.74
4125	41	1	minerals	large	15	12.5	500	2	2	28	male	Married	0	High school	2.5	0	56.5	1.7	19.5502	Peso adequado	71.8	1965.31	991.55	304.6	669.16	20.81	23.43	19.19	16.88	1.67	2.92	23.59	320.63	0.83	9.96	184.57	2.06	885.9	1744.1	76.71	4909.21	9.25	198.38	13.33	1.26	2.98	2.52	17.21	1.42
4126	41	1	minerals	large	15	12.5	500	2	2	29	male	Married	1	Elementary school	1.3	0	74.9	1.63	28.1907	Sobrepeso	97	1571.83	830.14	402.12	339.56	9.61	10.89	11.18	10.19	0.93	1.38	20.43	134.02	0.58	7.04	158.32	1.47	951.03	1639.03	69.26	3689.94	8.09	16.79	4.68	0.47	2.72	1.77	28.78	0.9
4127	41	1	minerals	large	15	12.5	500	2	2	61	male	Married	2	High school	2.1	0	78.4	1.64	29.1493	Sobrepeso	100.5	1804.69	1139.85	349.55	315.28	8.3	7.5	7.32	5.58	0.62	2.51	27.11	537.61	0.92	9.13	413.8	2.62	1295.84	3204.71	134.66	4310.57	6.17	338.78	287.26	3.59	6.31	6.25	12.86	0.77
4128	41	1	minerals	large	15	12.5	500	2	2	57	male	Married	2		3.1	0	57.4	1.56	23.5865	Peso adequado	82.45	4068.52	2229.65	837.9	1000.97	35.85	31.99	27.02	22.92	1.87	7.32	46.6	445.88	1.95	18.75	594.29	5.03	2470.56	4652.45	289.65	11631.8	14.18	624.47	3582.02	4.84	7.4	8.5	62.29	2.17
4129	41	1	minerals	large	15	12.5	500	2	2	49	male	Married	2	High school	3.6	0	76.8	1.63	28.9059	Sobrepeso	98.5	1741.38	792.89	347.81	600.68	29.29	20.3	6.76	5.03	0.59	2.73	20.79	1387.78	0.91	7.51	229.24	3	1242.15	2110.14	46.36	7336.63	12.67	402.99	115.06	15.74	3.26	3.66	13.36	1.02
4130	41	1	minerals	large	15	12.5	500	2	2	23	male	Married	0	Middle school	1.4	0	79.8	1.73	26.6631	Sobrepeso	90.75	1744.89	734.2	448.88	561.81	24.18	21.1	9.8	8.6	0.98	2.67	29.07	162.02	0.78	9.45	192.33	1.92	960.64	1751.73	41.65	4609.6	16.06	52.28	15.36	0.33	2.87	0.48	27.74	0.39
4131	41	1	minerals	large	15	12.5	500	2	2	48	female	Divorced	3	Middle school	1.5	0	66.9	1.49	30.1338	Obesidade I	95.75	1471.78	653.59	370.16	448.03	18.3	16.81	11.17	9.18	1.04	0.99	6.55	369.11	0.4	7.35	190.19	0.83	1018.02	1896.47	124.17	2777.36	14.48	135.91	24.5	1.83	2.98	7.67	9.06	0.76
4132	41	1	minerals	large	15	12.5	500	2	2	39	male	Married	3	High school	1.5	1	84.9	1.78	26.7959	Sobrepeso	85.75	1958.07	1137.86	294.54	525.67	16.14	12.94	9.71	7.58	0.97	1.59	35.84	771.72	1.17	11.76	289.05	2.82	1118.1	2409.64	79.6	4926.7	11.09	194.67	25	0.46	3.88	1.12	9.85	1.4
4133	41	1	minerals	large	15	12.5	500	2	2	47	male	Single	3	High school	2.7	0	97.9	1.71	33.4804	Obesidade I	110.25	1418.93	778.97	407.6	232.35	7.35	8.18	6.73	6.09	0.75	1.07	36.8	155.4	1.05	7.89	248.95	2.15	1126.31	2264.4	57.73	3805.82	6.56	107.5	365.58	0.41	3.22	0.7	37.37	0.75
4134	41	1	minerals	large	15	12.5	500	2	2	28	male	Married	2	Elementary school	1	0	78.7	1.71	26.9143	Sobrepeso	97.5	5582.91	2616.6	679.9	2286.4	52.41	44.66	60.9	53.69	6.31	3.09	48.04	692.56	1.41	21.51	457.65	3.21	2045.38	4070	141.89	11880.3	16.87	407.53	20.55	45.3	12.1	8.22	31.44	3.57
4135	41	1	minerals	large	15	12.5	500	2	2	28	male	Single	1	High school	1.2	0	103.2	1.66	37.451	Obesidade II	108	5651.38	3096.39	804.97	1750.02	40.21	39.95	28.65	26	2.37	3.87	60.04	1329.5	1.7	25.73	474.48	4.48	2286.76	4099.41	208.06	15760.9	34.96	393.57	55.68	3.11	10.51	3.1	25.15	1.85
4136	41	1	minerals	large	15	12.5	500	2	2	27	male	Married	1	High school	1.6	0	75.9	1.82	22.9139	Peso adequado	82.85	4329.89	2186.34	788.75	1354.8	56.11	47.25	27.01	23.92	2.28	4.93	45.83	1669.04	1.84	20.13	462.83	4.45	2721.72	4216.71	130.31	10573.8	20.85	576.77	1381.67	7.14	7.25	7.3	27.79	2.5
4137	41	1	minerals	large	15	12.5	500	2	2	48	male	Married	1	High school	1.2	0	85.3	1.61	32.9077	Obesidade I	106.3	1225.12	887.89	188.13	149.1	3.72	4.42	5.64	5	0.64	0.14	44.37	231.33	1.38	8.88	259.15	2.62	688.32	2685.45	23.06	2860.41	6.13	535.98	98.25	0.18	4.68	0.24	5.79	0.68
4138	41	1	minerals	large	15	12.5	500	2	2	35	male	Married	3	High school	1.3	0	63.5	1.69	22.2331	Peso adequado	85.7	2344.49	1243.28	452.08	649.13	21.28	19.21	15.1	12.39	1.13	1.65	34.28	673.69	1.08	14.23	365.73	3.45	2001.98	2943.53	172.19	5197.19	9.85	38.1	19.93	4.58	6.93	6.49	8.36	1.4
4139	41	1	minerals	large	15	12.5	500	2	2	34	male	Married	1	Graduate	2	1	71.6	1.77	22.8542	Peso adequado	94.45	1889.98	921.52	406.5	561.96	20.41	18.74	12.89	11.88	0.86	2.06	19.45	441.35	0.8	8.3	196.49	2.13	1293.86	2036.57	78.46	3981.24	9.71	104.39	9.91	1.45	2.8	1.57	28.76	1.12
4140	41	1	minerals	large	15	12.5	500	2	2	43	male	Single	1	Middle school	1.5	0	123.1	1.71	42.0984	Obesidade III	125.7	2231.9	1316.1	386.86	528.95	12.49	12.49	15.22	12.95	1.4	0.77	29	410.85	0.71	9.52	250.55	1.73	1148.35	2155.49	158.01	4688.56	10.53	237.15	16.65	4.09	4.64	4.38	12.4	0.84
4201	42	0	textile	large	9	11.2391	517	1	1	29	male	Married	1	Graduate	1.5	0	55.9	1.64	20.7838	Peso adequado	70.15	2849.18	1701.56	498.59	649.03	20.96	20.19	21.58	18.52	2.04	1.86	47.25	381.06	11.1	18.08	315.97	3.5	1555.61	3304.5	113.6	5755.97	17.57	11779.5	172.37	2	7.14	57.81	25.99	1.73
4202	42	0	textile	large	9	11.2391	517	1	1	44	male	Married	2	High school	1.3	0	78.2	1.64	29.075	Sobrepeso	95.75	2457.84	1028.14	614.63	815.07	22.09	29.35	28.92	26.16	2.46	4.11	25.6	327.24	0.75	12.42	241.29	2.62	1708.3	2632.76	171.53	4220.21	13.17	119.19	107.41	2.16	6.71	3.74	50.21	0.72
4203	42	0	textile	large	9	11.2391	517	1	1	38	male	Married	0	High school	1.3	0	75	1.65	27.5482	Sobrepeso	97.6	3067.97	1883.84	368.42	815.71	29.21	28.32	15.76	14.04	1.31	11.46	19.44	347.05	0.86	11.08	212.38	3.36	1092.97	1816.72	72.79	3713.57	6.12	102.34	112.74	2.19	4.44	1.58	17.1	0.74
4204	42	0	textile	large	9	11.2391	517	1	1	23	male	Married	0	High school	1.3	0	72.9	1.74	24.0785	Peso adequado	82	2108.57	1278.12	320.43	510.01	18.13	18.43	11.64	10.01	1.21	2.51	39.8	364.97	1	7.66	247.73	2.35	981.28	2329.63	19.66	4901.97	8.14	226.53	62.96	2.42	4.69	1.89	7.91	1.42
4205	42	0	textile	large	9	11.2391	517	1	1	24	male	Married	0	High school	1.3	0	58.5	1.69	20.4825	Peso adequado	72.95	2813.84	1355.55	570.59	887.7	31.28	30.42	25.23	22.64	2.34	2.6	44.51	605.73	1.71	16.17	427.04	3.57	1791.07	4117.77	70.8	6423.97	30.39	367.15	73.1	4.71	8.43	9.32	12.17	1.39
4206	42	0	textile	large	9	11.2391	517	1	1	36	male	Married	1	Middle school	1.4	1	72.4	1.67	25.9601	Sobrepeso	94.1	2497.45	1137.62	599.38	760.45	34.65	29.69	10.24	8.71	1.29	2.87	44.03	226.24	1.29	14.72	307.13	3.74	1085.51	3015.99	57.02	10163.6	30.11	118.76	63.5	0.3	5.11	0.3	19.34	0.6
4207	42	0	textile	large	9	11.2391	517	1	1	56	female	Married	3	Elementary school	1.3	0	50.1	1.54	21.125	Peso adequado	71.9	1286.16	623.23	307.64	355.29	12.7	11.26	11.7	10.36	1.21	0.83	20.29	469.38	0.57	4.88	213.58	1.14	989.5	2235.15	78.73	4514.48	5.81	253.53	144.68	1.03	3.59	1.73	25.98	0.44
4208	42	0	textile	large	9	11.2391	517	1	1	22	male	Single	0	High school	1.3	1	55	1.69	19.257	Peso adequado	67.9	2986.88	1436.63	679.05	871.21	33.53	32.51	21.16	18.53	1.96	2.57	30.15	361.61	0.85	17.99	217.02	1.86	1314.28	2013.09	105.42	7321.95	26.23	138.61	23.13	2.46	4.24	4.36	23.74	1.49
4209	42	0	textile	large	9	11.2391	517	1	1	24	male	Married	0	High school	1.3	0	76.7	1.81	23.412	Peso adequado	86.15	2129.74	990.25	499.04	640.45	17	18.97	23.16	21.01	2.02	3.52	21.57	244.58	0.57	5.59	186.21	1.5	1299.35	2442.47	83.85	3921.13	6.48	59.2	29.3	1.8	4.01	1.51	47.27	1.2
4210	42	0	textile	large	9	11.2391	517	1	1	26	male	Single	0	Middle school	1	0	74.4	1.68	26.3605	Sobrepeso	79.55	1996.79	893.07	437.61	666.11	8.8	12.91	12.12	11.05	1.08	0.6	36.46	280.64	1.31	11.84	524.78	6.09	1331.91	2928.33	89.34	7471.99	10.62	374.93	90.26	0.58	5.27	2.62	38.3	1.12
4211	42	0	textile	large	9	11.2391	517	1	1	21	male	Single	0	High school	1.1	0	58.4	1.7	20.2076	Peso adequado	72.15	1755.61	706.99	524.21	524.42	21.88	20.17	9.28	7.92	1.33	2.13	26.53	188.09	0.87	10.05	217.8	1.82	1195.74	2288.82	107.8	3636.2	15.3	32.59	27.18	2.26	3.86	5.77	22.91	1.15
4212	42	0	textile	large	9	11.2391	517	1	1	36	male	Married	0	Graduate	1.6	0	75.4	1.83	22.5149	Peso adequado	84.55	2630.3	1411.94	591.01	627.34	25	21.97	14.47	12.92	1.38	3.03	32.21	778.4	0.98	9.35	250.06	2.44	1627.43	2750.58	139.81	4679.91	12.21	192.85	93.71	3.39	5.76	2.87	33.62	0.79
4213	42	0	textile	large	9	11.2391	517	1	1	34	male	Married	2	Middle school	1.1	0	64	1.74	21.1389	Peso adequado	76.6	3589.89	1718.18	691.17	1180.54	30.46	32.65	46.71	41.26	4.2	6.76	27.61	935.96	1.27	15.54	350.02	3.77	2081.01	2877.81	272.26	5950.26	11.51	73.53	21.45	9.27	7.69	9.7	46.79	1.78
4214	42	0	textile	large	9	11.2391	517	1	1	34	male	Single	3	Middle school	1.4	0	78.9	1.71	26.9827	Sobrepeso	88.4	1666.72	783.45	370.6	512.68	24.97	16.89	9.4	8.28	1	2.29	18.6	793.76	0.83	7.63	220.2	2.15	1096.89	1894.42	62.41	4897.21	9.61	344.12	23.97	0.45	2.6	2.68	16.34	0.87
4215	42	0	textile	large	9	11.2391	517	1	1	22	male	Married	0	Middle school	1.2	0	75.6	1.78	23.8606	Peso adequado	79.6	2748.18	1146.71	636.53	964.93	47.57	33.59	15.5	13.69	1.5	2.23	22.61	1314.5	0.84	9.05	271.01	1.88	1827.43	2783.63	59.31	6302.37	18.63	361.44	28.64	1.5	3.26	3.94	23.57	1.56
4216	42	0	textile	large	9	11.2391	517	1	1	24	male	Single	0	High school	1.4	0	58.1	1.61	22.4143	Peso adequado	74.85	1648.58	834.06	386.81	427.71	14.87	14.49	11.75	10.49	1.18	3.45	21.59	250.8	0.83	8.75	197.73	1.91	958.95	1972.82	72.35	2749.63	11.46	94.99	74.68	1.56	3.61	3.05	18.31	1.14
4217	42	0	textile	large	9	11.2391	517	1	1	43	male	Married	2	Elementary school	1.2	0	75.9	1.72	25.6558	Sobrepeso	85	2749.52	1307.79	531.22	910.51	32.36	38.65	16.41	14.05	2.02	3.17	38.71	276.44	1.31	17.86	295.73	2.52	1621.38	3211.26	143.09	8313.48	23.79	209.18	44.98	3.65	5.9	9.87	18.28	2.17
4218	42	0	textile	large	9	11.2391	517	1	1	44	male	Married	2	Middle school	1.6	0	77.1	1.71	26.3671	Sobrepeso	91	2465.26	1464.92	441.1	559.23	18.29	14.07	9.56	9.5	1.14	7.94	28.61	183.78	1	13.02	236.88	2.31	1117.2	2316.36	54.91	3820.52	13.76	142.34	37.65	1.24	4.92	3.9	14.52	1.38
4219	42	0	textile	large	9	11.2391	517	1	1	50	male	Married	2	Elementary school	1.7	0	70.4	1.72	23.7966	Peso adequado	90.45	2237.57	1318.19	472.84	446.54	15.1	14.24	14.12	12.6	1.49	1.25	54.53	539.42	1.46	16.03	403.68	6.27	1652.18	3281.02	177.27	5567.44	12.39	295.49	38.84	1.03	6.58	2.81	27.94	0.64
4220	42	0	textile	large	9	11.2391	517	1	1	28	male	Single	0	High school	1.3	0	72.5	1.72	24.5065	Peso adequado	80.05	2001.34	1055.06	335.59	610.69	25.07	19.19	13.85	12.34	1.33	1.87	30.69	340.6	0.87	9.06	216.41	2.09	1275.74	1902.9	72.54	4456.45	8.87	52.48	18.15	3.28	4.84	2.1	15.25	1.41
4221	42	0	textile	large	9	11.2391	517	1	1	38	male	Married	2	High school	3.6	1	69.5	1.73	23.2216	Peso adequado	85.3	2094.44	831.86	457.59	805	33.24	25.97	18.37	16.18	1.96	4.03	29.92	1073.33	1.07	10.12	272.5	2.4	1824.01	2512.84	108.19	4025.49	9.73	1180.1	28.46	2.87	5.82	3.3	25.45	1
4222	42	0	textile	large	9	11.2391	517	1	1	27	male	Single	0	High school	1.3	0	70.3	1.77	22.4393	Peso adequado	78.15	2236.92	1484.38	356.96	395.58	16.59	11.62	10.6	9.48	1.34	1.33	58.34	211.07	1.37	12.11	334.56	4.37	1073.39	2590.34	76.32	6040.88	11.11	39.56	25.43	0.55	5.76	0.33	16.42	1.14
4223	42	0	textile	large	9	11.2391	517	1	1	31	female	Single	1	High school	1	0	61.1	1.58	24.4752	Peso adequado	83.85	1503.92	772.72	370.02	361.18	15.13	11.22	9.86	8.81	1.2	0.95	17.58	551.36	0.64	4.46	201.11	2.13	1127.59	2448.77	69.25	2569.16	7.16	290.44	37.08	4.31	3.74	2.31	27.55	0.51
4224	42	0	textile	large	9	11.2391	517	1	1	42	male	Married	0	Middle school	1	0	104.6	1.7	36.1938	Obesidade II	118.8	2677.12	1031.73	569.67	1075.72	49.42	42.85	13.61	11.97	1.29	3.65	22.06	150.42	0.79	11.05	218.12	2.13	989.85	2145.75	93.63	8622.04	29.05	18.31	19.64	1.76	2.94	0.98	16.57	1.39
4225	42	0	textile	large	9	11.2391	517	1	1	58	male	Married	2	High school	1	0	73.7	1.57	29.8998	Sobrepeso	99.9	1865.32	1017.02	411.56	436.74	13.1	13.84	15.62	14.32	1.31	1.38	17.74	138.14	0.59	6.46	173.94	2.08	909.36	2042.03	101.91	4229.85	10.05	89.42	105.07	0.5	3.49	0.64	30.42	0.9
4226	42	0	textile	large	9	11.2391	517	1	1	24	male	Married	2	High school	1	0	86	1.67	30.8365	Obesidade I	94.85	4085.98	2342.17	640.65	1103.17	47.64	41.56	18.83	16.39	56.87	4.18	53.78	487.59	1.47	17.9	429.19	3.51	1475.46	4165.61	69.51	8887.3	25.29	496.78	1008.57	2.68	6.22	4.37	23.43	1.99
4227	42	0	textile	large	9	11.2391	517	1	1	47	female	Married	2	High school	1	0	81	1.57	32.8614	Obesidade I	90.8	3468.94	1640.17	703.06	1125.71	35.05	33.97	32.75	29.02	2.81	5.5	36.61	567.63	6.76	13.53	319.09	2.71	1883.31	3630.03	88.66	6304.14	17.99	6835.7	112.23	4.82	6.13	37.21	32.03	1.72
4228	42	0	textile	large	9	11.2391	517	1	1	40	female	Married	3	Graduate	1	0						2353.95	1507.22	334.99	511.73	23.86	18.85	7.53	5.14	0.74	1.85	25.82	164	6.41	9.4	198.59	1.83	662.71	2261.14	8.11	5422.79	17.51	6638.33	100.74	0	5.14	32.11	19.69	0.62
4229	42	0	textile	large	9	11.2391	517	1	1	57	female	Married	0	Middle school	1	0	66.5	1.51	29.1654	Sobrepeso	87.9	2374.24	1247.67	390.34	736.23	31.13	23.48	16.24	14.21	1.54	2.6	18.21	800.04	4.94	9.93	198.35	1.7	1342.74	2146.91	96.09	3345.79	10.3	5273.06	12.74	3.19	3.64	26.35	20.67	0.94
4230	42	0	textile	large	9	11.2391	517	1	1	32	male	Married	0	Middle school	1	0	76.1	1.77	24.2906	Peso adequado	85.75	2470.49	1305.1	533.91	631.47	21.46	19.55	15.51	13.47	1.61	3.86	44.49	718.69	1.17	11.13	314.91	3.52	1502.45	2647.41	154.36	5648.6	12.58	120.03	183.14	4.37	5.34	2.58	27.79	1.73
4231	42	0	textile	large	9	11.2391	517	1	1	58	male	Married	3	Middle school	1	0	68.8	1.65	25.2709	Sobrepeso	92.55	1787.91	992.72	426.18	369	13.25	12.5	11.03	9.79	1.29	1.24	33.75	384.95	0.98	8.01	260.92	2.52	1210.43	2704.45	68.73	5398.2	9.54	268.16	53.21	2.32	3.98	2.98	31.02	1.28
4232	42	0	textile	large	9	11.2391	517	1	1	25	male	Married	0	High school	1.2	1	78.9	1.76	25.4713	Sobrepeso	85.85	2953.93	1619.5	465.56	868.86	30.51	25.63	24.9	21.43	2.18	1.66	44.73	463.77	18.35	19.31	287.89	3.17	1877.43	3478.33	144.87	6078.77	14.09	19956.6	135.92	1.74	9.13	97.56	24.56	1.17
4233	42	0	textile	large	9	11.2391	517	1	1	36	female	Married	1	High school	1	0	72.8	1.58	29.162	Sobrepeso	84.1	4252.26	2256.93	552.33	1443	53.72	41.92	33.73	30.93	2.57	11.04	22.17	1365	0.89	8.39	303.16	3.07	1946.28	3727.4	66.26	4606.14	10.99	286.05	25.12	3.23	5.18	2.75	34.41	1.86
4234	42	0	textile	large	9	11.2391	517	1	1	23	male	Single	0	High school	1.3	0	58.6	1.64	21.7876	Peso adequado	82.05	2648.58	1537.27	648.96	462.36	19.47	16.1	11.64	10.06	1.53	1.15	48.06	428.02	1.37	11.13	335.2	3.7	1546.54	3269.33	185.52	6002.08	12.74	451.91	50.06	4.88	6	2.63	42.95	1.6
4235	42	0	textile	large	9	11.2391	517	1	1	20	male	Single	0		1.1	0	60.5	1.7	20.9343	Peso adequado	72.55	2478.48	1603.12	487.63	387.73	12.71	12.22	11.82	10.52	1.22	1.49	35.92	339.69	1.06	9.34	250.46	2.55	1161.05	2311.56	149.8	4449.32	8.7	66.25	90.04	1.79	4.4	1.35	34.69	0.98
4236	42	0	textile	large	9	11.2391	517	1	1	41	male	Married	0	Middle school	1.4	0	74.4	1.71	25.4437	Sobrepeso	80.85	2434.07	979.32	537.01	917.74	51.6	30.42	12.21	10.82	1.33	2.22	24.28	1375.67	0.85	10.93	233.7	2.51	1629.61	2526.67	85.2	4074.17	15.75	752.71	115.49	1.4	4.26	3.92	22.89	0.42
4237	42	0	textile	large	9	11.2391	517	1	1	29	male	Divorced	2	High school	3.6	1	85.2	1.69	29.8309	Sobrepeso	100.5	1752.15	935.4	425.92	390.83	15.9	11.82	10.98	9.84	1.17	1.6	12.88	250.58	0.59	6.46	146.9	2.97	818.14	1503.56	62.97	3917.07	7.24	206.47	14.64	1.74	2.75	2.03	18.86	0.97
4238	42	0	textile	large	9	11.2391	517	1	1	22	male	Single	0	High school	1.2	1	83.9	1.81	25.6097	Sobrepeso	80.5	1681.57	853.22	395.91	432.44	19.22	16.01	6.6	5.8	0.82	2.09	31.97	295.98	1.04	10.03	239.12	2.15	1030.19	2376.84	30.28	5639.2	13.66	182.28	57.49	2.42	3.6	5.3	19.13	1.16
4239	42	0	textile	large	9	11.2391	517	1	1	20	male	Married	0	High school	1.1	0	70.2	1.66	25.4754	Sobrepeso	78.75	4396.21	2046.67	761.42	1588.13	43.44	45.22	69.12	61.55	7.51	4.28	64.82	627.61	1.63	20.17	435.04	4.06	2126.84	3796.74	120.79	7740.03	18.12	82.12	97.35	48.51	14.12	6.19	72.03	4.69
4240	42	0	textile	large	9	11.2391	517	1	1	30	male	Married	2	High school	1.3	0	82.2	1.71	28.1112	Sobrepeso	92.3	1727.29	748.22	473.1	505.98	16.92	16.01	17.64	16.09	1.55	1.51	16.19	122.07	0.66	5.65	209.74	1.93	1168.35	2654.64	89.42	3100.61	5.67	86.42	29.35	0.72	3.69	0.96	47.86	0.7
4241	42	0	textile	large	9	11.2391	517	1	1	38	female	Married	3	Post graduate	1	1	65.4	1.56	26.8738	Sobrepeso	87.75	2581.94	1419.37	447.16	715.42	28.97	19.81	18.39	15.69	1.75	1.53	23.53	284.42	12.41	14.75	224.43	2.33	1612.47	2434.08	89.82	4467.66	11.14	13408.7	114.57	2.18	5.28	66.37	20.29	0.77
4242	42	0	textile	large	9	11.2391	517	1	1	23	male	Married	1	High school	1.3	0	76	1.66	27.5802	Sobrepeso	88.8	3158	1860.44	327.59	969.97	37.66	32.91	17.66	15.71	1.58	8	28.67	531.51	1.01	11.04	283.68	2.92	1194.4	2630.76	70.96	4396.91	12.2	135.85	167.87	1.41	3.94	2.54	11.27	1.18
4243	42	0	textile	large	9	11.2391	517	1	1	52	male	Married	2	High school	1.4	0	67.5	1.63	25.4055	Sobrepeso	89.15	3246.56	2023.76	370.59	852.21	49.83	19.68	11.72	9.7	1.35	1.67	20.78	808.57	1.03	8.2	284.04	2.45	1358.38	3338.38	65.86	3258.95	8.17	471.41	39.77	6.62	3.53	3.27	22.24	0.97
4244	42	0	textile	large	9	11.2391	517	1	1	23	male	Married	1	High school	1.3	0	82.7	1.71	28.2822	Sobrepeso	95.45	2424.24	1265.49	421.16	737.59	34.17	23.16	16.54	15.04	1.41	2.76	17.71	801.94	0.74	5.52	197.32	2.01	1221.74	2173.64	83.39	2982.12	6.91	181.84	12.42	2.86	2.84	3.24	28.55	0.69
4245	42	0	textile	large	9	11.2391	517	1	1	47	male	Married	2	Middle school	1.3	0	84.5	1.78	26.6696	Sobrepeso	96.9	2100.87	1168.26	393.17	539.44	19.55	19.56	14.01	12.59	1.31	2.3	36.02	419.85	1.08	10.02	270.45	2.65	1217.99	2609.83	83.65	7630.25	11.04	393.92	66.12	2.68	4.19	1.99	28.83	1.01
4246	42	0	textile	large	9	11.2391	517	1	1	31	male	Single	0	High school	1.3	0	67.6	1.82	20.4082	Peso adequado	72.25	1262.68	710.08	291.95	260.65	9.78	7.97	8.49	7.8	0.89	0.66	16.83	327.08	0.34	2.88	129.43	2.45	833.86	1732.03	49.06	3081.22	5.74	407.95	9.36	2.48	2.56	1.44	23.23	0.47
4301	43	0	minerals	large	6	13.1818	580	2	2	30	male	Single	1	High school	1.8	1	93.5	1.75	30.5306	Obesidade I	105.55	2593.69	1411.76	467.05	714.88	17.29	19.26	20.54	18.21	2.45	3.43	58.43	246.57	1.45	14.32	329.57	4.25	1326.44	2731.72	97.43	6219.76	11.34	105.6	68.58	1.21	7.19	1.58	30.54	0.73
4302	43	0	minerals	large	6	13.1818	580	2	2	33	male	Married	3	Middle school	1.3	0	83	1.66	30.1205	Obesidade I	91.95	2158.45	1296.74	268.28	593.43	27.84	20.27	9.73	7.14	0.76	0.71	24.89	164.07	0.39	8.05	170.03	2.38	924.09	1246.04	74	4718.2	7.19	253.45	1.87	2.26	4.22	3.35	8.51	0.74
4303	43	0	minerals	large	6	13.1818	580	2	2	40	female	Single	1	Middle school	1.3	0	78.8	1.51	34.5599	Obesidade I	103.1	2366.3	1254.83	410.12	701.36	16.86	21.9	26.96	23.6	2.82	1.69	65.35	375.46	1.85	17.81	416.64	3.84	1633.37	3020.16	160.28	6339.64	11.09	56.83	36.01	2.47	9.52	2.14	9.99	1.03
4304	43	0	minerals	large	6	13.1818	580	2	2	30	male	Married	3	High school	1.7	0	54.6	1.58	21.8715	Peso adequado	77.75	2057.12	1052.32	409.98	594.82	16.36	17.8	24.01	21.56	2.36	1.45	26.53	246.98	0.93	11.49	197.78	2.64	996.21	1695.25	176.54	5774.99	11.69	135.19	14.94	1.86	5.1	2.15	24.09	0.64
4305	43	0	minerals	large	6	13.1818	580	2	2	34	male	Married	2	High school	1.8	0	67	1.71	22.913	Peso adequado	80.9	1628.18	761.02	370.6	496.57	13.23	15.69	13.75	11.74	1.16	2.49	21.47	196.05	0.71	8.7	238.25	2.17	1261.55	2015.31	126.01	5582.08	9.84	228.34	11.76	2.6	4.79	5.82	11.4	1.17
4306	43	0	minerals	large	6	13.1818	580	2	2	48	male	Married	2	High school	1.9	0	87.3	1.76	28.3117	Sobrepeso	93.9	2908.16	1428.49	731.19	748.48	27.68	22.83	19.44	17.21	1.66	1.89	38.42	265.38	53.66	41.51	259.5	4.1	3070.9	3283.55	68.17	6545.21	27.69	46709.4	1255.8	2.09	6.25	1.82	67.66	1.2
4307	43	0	minerals	large	6	13.1818	580	2	2	48	male	Married	0	High school	1.9	0	65.1	1.61	25.1148	Sobrepeso	84.25	2722.29	1383.15	425.4	913.75	33.23	31.45	23.86	20.97	2.77	4.47	25.82	705.75	1.16	15.42	323.37	3.41	1221.89	2971.61	176	5494.27	19.49	349.22	51.98	3.99	4.64	7.59	21.8	1.58
4308	43	0	minerals	large	6	13.1818	580	2	2	35	male	Married	2	Middle school	1.9	1	66.4	1.69	23.2485	Peso adequado	86.65	3367.83	1621.29	720.26	1026.27	22.49	27.13	42.15	35.87	4.03	1.85	28.64	528.81	1.39	13.07	489.99	2.81	2113.38	4307.41	340.35	5907.79	11.74	545.18	358.79	4.78	11.28	10.81	44.91	2.66
4309	43	0	minerals	large	6	13.1818	580	2	2	24	male	Single	1	High school	1.2	0	85.5	1.79	26.6846	Sobrepeso	88.45	1977.99	1304.97	373.05	299.96	7.57	8.2	7.64	6.02	0.74	0.39	30.53	254.97	0.87	8.13	322.01	3.01	1388.97	2910.79	142.28	4843.33	7.62	70.42	181.39	3.33	5.93	5.23	6.39	1.05
4310	43	0	minerals	large	6	13.1818	580	2	2	36	male	Married	0	High school	2	0	79.5	1.62	30.4805	Obesidade I	92.4	2177.84	1226.92	491.63	459.3	12.68	12.19	14.45	12.51	1.16	1	34.36	398.88	1.09	12.38	347.14	3.13	1450.27	2596.07	159.09	5654.58	9.4	146.58	8.85	1.53	3.61	3.3	30.8	0.83
4311	43	0	minerals	large	6	13.1818	580	2	2	36	male	Single	0	Middle school	1.8	0	89.9	1.68	31.8523	Obesidade I	102.7	1834.26	897.61	442.61	494.04	13.75	14.95	10.02	7.57	0.35	3.14	8.07	186.97	0.59	6.61	365.03	2.05	1472.38	2918.93	197.47	2962.99	5.65	111.97	95.86	4.09	4.51	8.32	20.17	1.36
4312	43	0	minerals	large	6	13.1818	580	2	2	34	male	Married	1	High school	1.6	0	66.6	1.58	26.6784	Sobrepeso	90.95	2062.16	1092.53	399.47	570.16	19.32	21.35	13.43	12.23	0.95	3.06	22.31	236.42	0.9	11.62	259.65	2.69	1122.51	2830.11	51.23	4138.05	15.97	47.1	115.19	1.73	4.44	1.5	12.68	0.41
4313	43	0	minerals	large	6	13.1818	580	2	2	38	male	Married	1	Elementary school	1.7	0	82	1.74	27.0842	Sobrepeso	92.25	3520.16	2009.28	755.53	755.35	24.32	23.23	26.24	23.69	2.41	3.77	40.42	546.93	3.13	100.01	377.7	8.17	2183.45	4786.05	269.75	5646.38	20.9	704.01	109.19	1.64	8.13	298.81	38.68	1.08
4314	43	0	minerals	large	6	13.1818	580	2	2	34	male	Single	3	High school	1.8	1	76.2	1.6	29.7656	Sobrepeso	92.35	2174.96	1183.82	345.57	645.58	20.67	21.72	17.63	15.96	1.33	4.11	27.98	213.36	0.92	11.54	220.91	2.52	1248.14	1928.86	114.34	5537.05	9.24	198.12	44.32	1.97	4.57	1.88	20.7	1.36
4315	43	0	minerals	large	6	13.1818	580	2	2	34	male	Married	1	Middle school	1.5	0	74.8	1.77	23.8756	Peso adequado	86.25	2414.46	1211.62	723.66	479.18	8.63	9.11	14.22	9.65	1	1.39	36.97	276.64	0.89	8.92	542.55	2.74	2210.92	3655.54	355.49	6305.05	8.43	150.48	27.18	6.6	7.25	16.77	18.24	1.67
4316	43	0	minerals	large	6	13.1818	580	2	2	27	male	Single	0	High school	1	0	80.2	1.71	27.4272	Sobrepeso	84.5	1850.03	991.31	260.92	597.79	17.87	21.02	18.95	17.13	1.6	2.94	28.41	241.63	0.75	9	202.96	2.17	732.7	1982.44	58.17	4985.72	7.43	135.42	2.41	0.63	1.56	2.95	12.04	0.61
4317	43	0	minerals	large	6	13.1818	580	2	2	31	male	Single	0	High school	1.4	0	90.2	1.81	27.5327	Sobrepeso	96.6	2607.57	1264.53	488.99	854.05	28.37	32.02	23.59	20.61	2.72	4.06	37.26	342.05	1.36	18.2	309.64	3.07	1315.72	2871.61	138.6	6619.31	19.52	345.24	1031.25	3.43	5.4	7.6	27.99	1.16
4318	43	0	minerals	large	6	13.1818	580	2	2	28	male	Married	1	High school	1.3	0	75.1	1.62	28.6161	Sobrepeso	89.65	2082.44	1178.89	276.19	627.36	28.4	25.03	6.82	6.14	0.5	6.26	11.71	304.85	0.52	7.08	203.97	1.91	776.12	1968.06	32.28	6115.15	12.51	158.98	19.16	1.4	1.22	2.19	10.52	0.39
4319	43	0	minerals	large	6	13.1818	580	2	2	24	male	Single	0	High school	1.2	0	67.8	1.7	23.4602	Peso adequado	82.25	2902.61	1370.61	480.15	1051.85	38.88	38.23	29.03	25.49	2.99	2.5	40.03	338.95	1.71	20.09	457.03	4.15	1455.54	3884	179.27	6880.51	13.1	204.68	16.91	2.13	6.91	4.07	28.45	1.39
4320	43	0	minerals	large	6	13.1818	580	2	2	31	male	Married	0	High school	2.8	1	81.3	1.75	26.5469	Sobrepeso	93.15	1593.03	854.84	333.39	404.8	11.96	11.14	18.97	16.52	2.15	0.51	12.92	469.08	0.75	9.23	175.26	2.59	778.16	1291.71	66.79	5033.45	5.81	176.82	40.09	1.71	3.51	0.88	10.01	0.57
4321	43	0	minerals	large	6	13.1818	580	2	2	24	male	Married	1	High school	1.2	0	76.5	1.73	25.5605	Sobrepeso	90.3	2892.5	1122.56	323.96	1445.98	43.38	25.43	18.11	15.78	1.5	6.32	20.47	116.49	0.42	8.2	152.06	1.21	596.31	1348.37	6.89	6572.22	12.82	94.4	5.63	0.45	3.33	1.76	12.87	0.6
4322	43	0	minerals	large	6	13.1818	580	2	2	26	male	Single	0	High school	1.5	1	88.6	1.74	29.2641	Sobrepeso	89.75	1711.34	1026.34	251.75	433.24	17.23	17.44	8.41	4.17	0.63	1.14	11.26	165.88	0.53	6.82	137.77	1.33	630.62	1756.87	53.72	5307.46	10.51	225.39	11.51	1.74	1.85	4.38	8.87	0.57
4323	43	0	minerals	large	6	13.1818	580	2	2	36	male	Married	2	High school	3.6	0	88.2	1.71	30.3403	Obesidade I	98	2486.48	1653.73	181.78	650.96	21.37	25.53	18.15	17.1	0.97	0.95	22.82	265.55	1.05	13.26	271.95	4.75	1288.06	2964.69	107.66	3978.57	11.33	119.57	105.09	2.8	8.13	2.26	29.09	0.65
4324	43	0	minerals	large	6	13.1818	580	2	2	29	male	Married	1	Middle school	1.2	0	68.2	1.7	23.5986	Peso adequado	86	1607.77	896.08	222.28	489.41	14.9	16.43	12.86	11.49	1.05	2.18	22.61	295.36	0.71	8.15	208.14	2.07	880.44	2379.16	47.02	4795.83	5.16	129.16	126.36	1.36	3.46	0.87	10.96	0.45
4325	43	0	minerals	large	6	13.1818	580	2	2	34	male	Single	0	High school	1.6	0	69.4	1.66	25.1851	Sobrepeso	90.5	2240.37	1220.9	288.99	730.49	21.93	20.52	20.08	17.83	1.89	4.24	29.55	475.1	0.95	11.2	265.7	3.01	1261	2181.24	116.67	5380.44	8.51	219.86	5.65	2.74	5.89	2.29	9.6	0.99
4326	43	0	minerals	large	6	13.1818	580	2	2	30	male	Single	1	Middle school	1	0	60.1	1.63	22.7598	Peso adequado	79.8	1830.66	946.24	441.87	442.55	6.78	5.46	10.53	9.15	1.36	6.92	25.12	342.24	0.57	7.79	276.16	2.58	1123.69	2091.63	158.21	5354.28	8.71	104.62	79.15	3.94	5.07	5.87	7.8	0.78
4327	43	0	minerals	large	6	13.1818	580	2	2	60	male	Married	6	Elementary school	1.3	0	80.6	1.7	27.8893	Sobrepeso	94.3	2196.37	1067.34	326.29	802.74	29.89	28.87	15.04	13.29	1.09	3.46	26.25	423.13	0.79	10.67	283.08	2.08	1408.79	2598.58	85.15	4546.87	8.89	231.32	33.79	2.55	4.96	4.99	15.48	0.55
4328	43	0	minerals	large	6	13.1818	580	2	2	22	male	Single	0	Graduate	1.1	0	76.5	1.73	25.5605	Sobrepeso	83.7	1969.27	1136.56	396.52	436.19	19.01	15.72	7.54	5.85	0.88	1.23	32.24	602.01	0.84	10.21	216.92	1.72	996.45	2036.75	15.48	3341.5	14.08	160.49	35.03	1.91	3.12	5.65	9.48	0.32
4329	43	0	minerals	large	6	13.1818	580	2	2	24	male	Married	0	High school	1.3	0	75.7	1.68	26.8211	Sobrepeso	90.55	2065.68	1278.67	279.01	507.99	24.98	15.42	7.87	6.86	0.7	2.41	30.82	212.57	1.08	9.78	287.6	2.86	794.3	2813.04	43.2	8123.31	7.36	310.46	34.02	0.58	3.43	0.62	16.69	1.19
4330	43	0	minerals	large	6	13.1818	580	2	2	22	male	Single	0	High school	1.3	0	69.4	1.76	22.4044	Peso adequado	76.5	2688.79	1277.59	629.91	781.29	25.06	27.56	25.54	22.6	2.18	2.13	53.56	389.91	1.27	14.25	278.76	2.09	1442.74	2637.47	140.94	4996.86	11.78	72.24	120.26	1.27	5.89	1.76	40.67	0.5
4331	43	0	minerals	large	6	13.1818	580	2	2	43	male	Single	0	High school	1.6	0	71.1	1.76	22.9533	Peso adequado	90.1	2522.23	1060.46	689.42	772.34	36	21.63	11.81	8.03	1.66	1.5	53.71	1449.53	1.46	12.84	544.69	2.84	2713.72	3837.03	236.63	6344.4	13.51	419.1	40.88	5.33	9.17	10.61	9.63	1.62
4332	43	0	minerals	large	6	13.1818	580	2	2	41	male	Married	1	Elementary school	1.7	0	71.8	1.74	23.7152	Peso adequado	80.25	1516.29	563.73	500.86	451.7	14.22	13.47	10.91	8.6	0.68	1.26	12.68	295.59	0.43	7.89	251.14	1.74	1492.17	2128.5	202.74	4006.1	9.03	62.4	12.49	4.46	4.55	7.13	22.53	0.8
4333	43	0	minerals	large	6	13.1818	580	2	2	32	male	Married	2	High school	1.2	0	77.5	1.69	27.1349	Sobrepeso	94	2288.85	1281.08	446.16	561.61	22.32	17.46	12.5	11.33	1.14	1.46	40.2	707.22	1.02	16.12	273.17	3.56	1247.82	2054.84	131.73	4723.73	12.57	18.15	18.35	0.68	3.76	0.76	20.27	0.4
4334	43	0	minerals	large	6	13.1818	580	2	2	26	male	Married	0	High school	1.2	0	64.9	1.67	23.2708	Peso adequado	80	2596.47	1205.37	467.17	923.93	26.1	31.73	31.98	28.63	2.93	2.76	34.32	454.53	1.07	14.34	284.94	2.47	1617.47	2863.56	117.72	4729.17	13.58	128.02	13.5	3.74	6.62	6.07	24.09	1.16
4335	43	0	minerals	large	6	13.1818	580	2	2	26	male	Married	1	Middle school	1.3	0	90.8	1.78	28.658	Sobrepeso	98.25	3286.47	1712.58	625.34	948.55	30.7	22.21	31.49	26.25	2.8	2.06	51.85	312.12	1.35	16.88	536.07	3.59	2148.42	4106.05	349.85	7387.43	11.75	96.16	50.6	5.35	11.32	9.12	14.34	1.27
4336	43	0	minerals	large	6	13.1818	580	2	2	26	male	Married	0	High school	1.2	0	78.6	1.77	25.0886	Sobrepeso	90	2281.58	1178.96	371.1	731.52	28.1	21.56	26.16	22.95	2.92	1.04	13.17	820.91	0.72	13.62	187.24	1.89	1189.05	1986.67	165.71	3479.44	7.5	455.97	253.87	1.81	6.8	2.94	22.76	0.84
4337	43	0	minerals	large	6	13.1818	580	2	2	29	male	Single	0	High school	1.6	1	73.1	1.7	25.2941	Sobrepeso	85.95	1190.73	784.47	189.56	216.7	7.82	5.51	8.44	7.47	0.85	0.48	21.17	209.68	0.75	5.97	137.03	2.05	637.26	1170.54	21.99	2690.11	4.77	63.66	291.59	0.25	2.45	0.12	2.71	0.17
4338	43	0	minerals	large	6	13.1818	580	2	2	34	male	Divorced	0	Middle school	3.6	0	89.4	1.73	29.8707	Sobrepeso	99	1629.83	736.23	425.4	468.21	22.9	15.67	8.45	7.45	0.96	1.22	21.87	134.6	0.87	10.92	187.84	1.83	897.63	2015.55	40.11	4976.94	15.11	239.24	14.14	0.63	3.79	4.71	15.86	0.55
4339	43	0	minerals	large	6	13.1818	580	2	2	22	male	Single	1	Middle school	1	0	80.9	1.63	30.449	Obesidade I	98.5	4005.23	2257.51	628.54	1119.18	43.08	34.94	26.82	23.73	2.65	4.67	23.76	694.14	1.25	17.15	322.83	2.58	1620.65	3719.75	78.32	6327.96	31.02	278.4	43.5	2.63	6.13	9.81	14.94	1.12
4340	43	0	minerals	large	6	13.1818	580	2	2	38	male	Married	1	Middle school	1	0	67.9	1.64	25.2454	Sobrepeso	83.25	1996.61	1136.91	347.92	511.78	13.77	17.2	17.96	15.81	1.94	2.45	47.98	228.35	1.28	13.14	286.38	2.56	985.55	2188.85	98.28	4779.84	11.43	34.2	21.12	0.79	5.47	3.57	9.5	0.42
4341	43	0	minerals	large	6	13.1818	580	2	2	31	male	Married	1	Middle school	1.2	0	82	1.65	30.3027	Obesidade I	98	3061.75	2020.64	466.51	574.61	24	17.73	16.74	14.95	1.79	0.78	18.94	1078.06	0.88	11.98	215.22	1.89	1543.63	2288.16	124.35	4221.06	8.74	335.39	40.46	1.1	5.05	3.81	31.41	0.48
4342	43	0	minerals	large	6	13.1818	580	2	2	31	male	Married	0	High school	1.7	1	53.2	1.66	19.3061	Peso adequado	75	1727.99	1026.06	401.86	300.07	10.17	11.67	7.34	6.5	0.53	0.63	25.53	164.78	0.63	7.25	155	1.45	1024.81	1425.21	81.61	5222.11	7.79	136.2	353.04	1.77	2.98	2.82	17.74	1.01
4343	43	0	minerals	large	6	13.1818	580	2	2	25	male	Single	0	High school	1	0	57.9	1.66	21.1389	Peso adequado	71	3138.27	1607.88	523.82	1006.57	37.57	35.18	19.98	17.66	1.98	4.79	15.96	804.74	1.08	16.03	299.75	2.75	1827.87	3347.92	145.52	4707.56	19.49	133.34	7.15	4.5	5.03	8.88	19.93	1.91
4344	43	0	minerals	large	6	13.1818	580	2	2	38	female	Married	1	High school	1	0	72.3	1.54	30.4857	Obesidade I	91.6	1339.73	559.07	381.48	399.17	11.93	14.9	14.34	12.65	1.44	0.5	24.97	186.93	0.71	9.62	155.52	1.61	883.01	1683.15	74.25	3957.58	15.7	159.01	33.05	1.27	1.89	4.94	10.86	0.47
[truncated: 80 more columns]
